# Supplementary material for: Modeling intrinsic potential for beaver (Castor canadensis) habitat to inform restoration and climate change adaptation
Source: PLoS One. 2018 Feb 28;13(2):e0192538. doi: 10.1371/journal.pone.0192538 (PMC5831098; doi:10.1371/journal.pone.0192538)
Supplement: S1 Table — (TXT) [file pone.0192538.s001.txt]

ID1	LENGTH	FROMELEV	TOELEV	GRADIENT	PCTGRAD	BFW	WW	DA	ORDER_	CFS	CMS	DWN_LGTH	POWER	GRD_BIN	BFW_BIN	GRID_CODE	WRIA	POP_NAME	SUBWAT	MIN_ELEV	FLDWIDE_2M	FLDWIDE_5M	BIP
1	200.00327	657	648	0.0045	0.45	1.0166	0.32273	0.4684	1	15.79569	0.44733	21597.26172	19.74755	5	0	15	7	Skykomish	1.71E+11	45.95503	488	488	3
2	129.29906	687	657	0.01593	1.59334	1.00138	0.31683	0.45399	1	15.36899	0.43524	21785.54688	68.03225	3	0	15	7	Skykomish	1.71E+11	46.93728	305	305	3
3	57.8384	687	657	0.01593	1.59334	1.00138	0.31683	0.45399	1	15.36899	0.43524	21785.54688	68.03225	3	0	4	7	Skykomish	1.71E+11	49.09039	132	132	3
4	49.47374	865	687	0.08689	8.68917	0.96841	0.30411	0.42359	1	14.46264	0.40958	21990.40234	349.13058	0	0	4	7	Skykomish	1.71E+11	50.49144	65	65	1
5	198.62604	648	640	0.0039	0.39052	1.02537	0.32614	0.47679	1	16.04385	0.45436	21397.26172	17.4068	5	0	15	7	Skykomish	1.71E+11	45.22498	1361	1361	3
6	205.12124	640	632	0.00375	0.37534	1.16477	0.38119	0.6208	1	20.22211	0.57269	21192.40625	21.08724	5	0	15	7	Skykomish	1.71E+11	44.33636	1419	1419	3
7	55.10086	865	687	0.08689	8.68917	0.96841	0.30411	0.42359	1	14.46264	0.40958	21990.40234	349.13058	0	0	4	7	Skykomish	1.71E+11	57.82894	14	14	0
8	173.17025	632	625	0.00378	0.37867	1.18345	0.38869	0.6416	1	20.81512	0.58948	20979.26563	21.89843	5	0	15	7	Skykomish	1.71E+11	43.62459	1478	1478	3
9	57.46125	928	865	0.04613	4.61307	0.94469	0.29502	0.40239	1	13.82587	0.39154	22126.97266	177.19214	0	0	4	7	Skykomish	1.71E+11	67.51845	33	33	1
10	190.6055	625	619	0.00305	0.30523	1.20285	0.3965	0.6636	1	21.43841	0.60713	20794.41016	18.17992	5	0	15	7	Skykomish	1.71E+11	43.04422	1309	1309	3
11	76.81537	928	865	0.04613	4.61307	0.94469	0.29502	0.40239	1	13.82587	0.39154	22126.97266	177.19214	0	0	4	7	Skykomish	1.71E+11	72.91026	39	39	1
12	214.79556	619	612	0.00316	0.31613	1.20815	0.39869	0.6704	1	21.60795	0.61193	20597.83984	18.97817	5	0	15	7	Skykomish	1.71E+11	42.33584	1691	1691	3
13	177.67959	612	603	0.00486	0.48687	1.35625	0.45951	0.85519	1	26.64472	0.75457	20376.41406	36.04042	5	0	15	7	Skykomish	1.71E+11	41.49074	1647	1647	3
14	183.09581	603	596	0.00362	0.36243	1.38493	0.47167	0.89679	1	27.66474	0.78346	20191.55859	27.85616	5	0	15	7	Skykomish	1.71E+11	40.73	1403	1403	3
15	200.0043	596	596	0	0	1.74745	0.62787	1.47	1	42.13973	1.1934	19998.41797	0	5	0	15	7	Skykomish	1.71E+11	40.73	2339	2339	3
16	20.00032	601	601	0	0	0.94093	0.29374	0.40079	1	13.71996	0.38854	19814.98828	0	5	0	15	7	Skykomish	1.71E+11	41.22806	1985	1985	3
17	183.92159	601	594	0.00356	0.3561	0.94134	0.2939	0.40119	1	13.73059	0.38885	19794.98828	13.58424	5	0	15	7	Skykomish	1.71E+11	40.52808	1677	1677	3
18	200.0043	596	594	0.001	0.1	1.76395	0.63528	1.5016	1	42.8568	1.2137	19798.41797	11.90644	5	0	15	7	Skykomish	1.71E+11	40.52808	2135	2135	3
19	210.13223	594	592	0.00092	0.09234	2.1048	0.78851	2.1632	2	59.06953	1.67285	19598.41797	15.15516	5	0	15	7	Skykomish	1.71E+11	40.32928	1843	1843	3
20	194.78647	592	586	0.00305	0.30523	2.1284	0.79954	2.2184	2	60.26399	1.70668	19381.84766	51.10429	5	0	15	7	Skykomish	1.71E+11	39.72653	2130	2130	3
21	175.68158	585	580	0.0027	0.27048	0.96363	0.30638	0.4684	1	14.16821	0.40124	19183.27344	10.64685	5	0	15	7	Skykomish	1.71E+11	39.12957	2276	2276	3
22	182.48379	580	575	0.00225	0.22581	0.97509	0.31084	0.47999	1	14.47546	0.40994	18998.41797	9.08124	5	0	15	7	Skykomish	1.71E+11	38.72668	2481	2481	3
23	24.27182	580	575	0.00225	0.22581	0.97509	0.31084	0.47999	1	14.47546	0.40994	18998.41797	9.08124	5	0	4	7	Skykomish	1.71E+11	38.62977	2575	2575	3
24	200.0043	586	581	0.0025	0.25	2.14026	0.8051	2.2464	2	60.86865	1.7238	19185.27734	42.2762	5	0	15	7	Skykomish	1.71E+11	39.23098	2256	2256	3
25	178.3439	575	571	0.00207	0.2071	1.02327	0.32974	0.53039	1	15.80015	0.44746	18776.99219	9.09113	5	0	4	7	Skykomish	1.71E+11	38.22875	2435	2435	3
26	42.78307	571	566	0.00258	0.25888	1.0377	0.33543	0.546	1	16.20697	0.45898	18583.85156	11.65651	5	0	4	7	Skykomish	1.71E+11	38.13008	2902	2902	3
27	42.41091	571	566	0.00258	0.25888	1.0377	0.33543	0.546	1	16.20697	0.45898	18583.85156	11.65651	5	0	15	7	Skykomish	1.71E+11	38.02949	3608	3608	3
28	12.33158	571	566	0.00258	0.25888	1.0377	0.33543	0.546	1	16.20697	0.45898	18583.85156	11.65651	5	0	4	7	Skykomish	1.71E+11	38.03111	3640	3640	3
29	20.00043	566	566	0	0	0.89719	0.28073	0.404	1	12.44458	0.35243	18418.99609	0	5	0	15	7	Skykomish	1.71E+11	37.72989	2372	2372	3
30	93.32097	571	566	0.00258	0.25888	1.0377	0.33543	0.546	1	16.20697	0.45898	18583.85156	11.65651	5	0	15	7	Skykomish	1.71E+11	37.72989	2678	2678	3
31	200.0043	581	576	0.0025	0.25	2.15993	0.81433	2.2932	2	61.87748	1.75237	18985.27734	42.97688	5	0	15	7	Skykomish	1.71E+11	38.72552	2327	2327	3
32	28.28496	566	566	0	0	1.04282	0.33746	0.55159	1	16.35266	0.4631	18420.42188	0	5	0	15	7	Skykomish	1.71E+11	37.72989	2589	2589	3
33	197.88036	1336	1307	0.0136	1.36063	1.55314	0.54207	1.1264	1	34.09904	0.96568	20597.25391	128.89717	3	0	4	7	Skykomish	1.71E+11	111.72019	153	153	3
34	183.37643	1349	1336	0.00673	0.67309	1.50023	0.51956	1.0484	1	32.01916	0.90678	20790.39453	59.8756	5	0	4	7	Skykomish	1.71E+11	114.35873	171	171	3
35	9.9752	677	546	0.06394	6.39484	2.16384	0.81335	2.238	1	62.26366	1.76331	19588.12109	1106.18111	0	0	4	7	Skykomish	1.71E+11	56.16905	29	29	0
36	12.16273	1307	1247	0.03162	3.16279	1.62159	0.57145	1.2316	1	36.8765	1.04434	20384.11328	324.02831	3	0	15	7	Skykomish	1.71E+11	105.55981	75	75	2
37	175.74985	1307	1247	0.03162	3.16279	1.62159	0.57145	1.2316	1	36.8765	1.04434	20384.11328	324.02831	3	0	4	7	Skykomish	1.71E+11	106.27089	75	75	2
38	118.22377	546	468	0.03968	3.96808	2.24712	0.85181	2.42	1	66.68272	1.88845	19383.26563	735.11643	3	0	4	7	Skykomish	1.71E+11	49.84412	23	23	1
39	162.74931	1372	1349	0.0119	1.19086	1.3251	0.44635	0.8108	1	25.55789	0.72379	20983.53516	84.55698	3	0	4	7	Skykomish	1.71E+11	116.0202	155	155	3
40	200.00433	566	564	0.001	0.1	0.89762	0.2809	0.40439	1	12.45539	0.35273	18398.99609	3.46035	5	0	15	7	Skykomish	1.71E+11	37.51176	2371	2371	3
41	200.00433	566	564	0.001	0.1	1.04465	0.33819	0.5536	1	16.40465	0.46457	18390.71094	4.55753	5	0	15	7	Skykomish	1.71E+11	37.42991	2371	2371	3
42	74.59107	546	468	0.03968	3.96808	2.24712	0.85181	2.42	1	66.68272	1.88845	19383.26563	735.11643	3	0	15	7	Skykomish	1.71E+11	47.08094	46	46	2
43	28.28499	622	620	0.00707	0.7071	0.91177	0.28724	0.42879	1	12.77913	0.3619	20415.52734	25.10433	5	0	15	7	Skykomish	1.71E+11	43.06034	105	105	3
44	206.10663	576	572	0.00192	0.19204	2.33649	0.89679	2.7052	2	71.34686	2.02054	18785.27734	38.0663	5	0	15	7	Skykomish	1.71E+11	38.32991	1843	1843	3
45	186.39056	468	415	0.02814	2.81489	2.27261	0.86365	2.4772	1	68.06295	1.92754	19186.69531	532.27353	3	0	15	7	Skykomish	1.71E+11	42.80552	146	146	2
46	185.40328	677	546	0.06394	6.39484	2.16384	0.81335	2.238	1	62.26366	1.76331	19588.12109	1106.18111	0	0	4	7	Skykomish	1.71E+11	56.70762	26	26	0
47	204.19411	810	677	0.06385	6.3855	2.12003	0.79324	2.1452	1	59.99358	1.69902	19796.40625	1064.2954	0	0	4	7	Skykomish	1.71E+11	69.79018	7	7	0
48	22.70008	1372	1349	0.0119	1.19086	1.3251	0.44635	0.8108	1	25.55789	0.72379	20983.53516	84.55698	3	0	15	7	Skykomish	1.71E+11	118.27482	99	99	3
49	200.00434	566	563	0.0015	0.15	1.04611	0.33876	0.55519	1	16.44622	0.46575	18392.13672	6.85361	5	0	15	7	Skykomish	1.71E+11	37.42962	2122	2122	3
50	119.75087	899	810	0.04814	4.81464	1.84539	0.66939	1.6096	1	46.63364	1.32066	19981.26172	623.77146	0	0	4	7	Skykomish	1.71E+11	82.21507	2	2	0
51	108.55816	1247	899	0.16327	16.32752	1.62489	0.57287	1.2368	1	37.01302	1.04821	20194.40234	1678.94684	0	0	15	7	Skykomish	1.71E+11	97.57615	0	0	0
52	97.16852	1247	899	0.16327	16.32752	1.62489	0.57287	1.2368	1	37.01302	1.04821	20194.40234	1678.94684	0	0	15	7	Skykomish	1.71E+11	89.06575	0	0	0
53	60.46626	899	810	0.04814	4.81464	1.84539	0.66939	1.6096	1	46.63364	1.32066	19981.26172	623.77146	0	0	15	7	Skykomish	1.71E+11	85.53993	29	29	0
54	40.00086	366	365	0.0025	0.25	1.28213	0.42911	0.76319	1	24.05344	0.68119	18623.84375	16.70627	5	0	15	7	Skykomish	1.71E+11	37.67623	369	369	3
55	191.69656	620	587	0.01638	1.63836	0.91914	0.29008	0.43599	1	12.96712	0.36722	20387.24219	59.02205	3	0	15	7	Skykomish	1.71E+11	39.66611	196	196	3
56	195.98065	415	395	0.00938	0.93836	2.27863	0.86645	2.4908	1	68.39047	1.93682	18998.41016	178.29075	5	0	15	7	Skykomish	1.71E+11	40.01831	360	360	3
57	183.71188	572	567	0.00258	0.25888	2.43621	0.9441	2.9564	2	76.95353	2.17932	18576.99219	55.34713	5	0	15	7	Skykomish	1.71E+11	37.82463	2446	2446	3
58	186.19608	362	362	0	0	0.92198	0.29118	0.4388	1	13.04012	0.36929	19969.24609	0	5	0	15	7	Skykomish	1.71E+11	37.92037	58	58	3
59	199.62537	1412	1372	0.01985	1.98589	1.29441	0.43373	0.7724	1	24.49318	0.69364	21184.96094	135.13316	3	0	15	7	Skykomish	1.71E+11	118.93938	265	265	3
60	56.90926	587	375	0.21953	21.95332	0.98767	0.31677	0.50599	1	14.7759	0.41845	20185.81641	901.1901	0	0	15	7	Skykomish	1.71E+11	38.44075	312	312	1
61	17.30079	362	361	0.00053	0.05311	0.9782	0.31305	0.49599	1	14.51949	0.41119	19779.53516	2.1424	5	0	15	7	Skykomish	1.71E+11	37.91285	99	99	3
62	17.30076	1445	1412	0.01584	1.58437	1.07557	0.34578	0.5264	1	17.49852	0.49555	21393.24609	77.02312	3	0	15	7	Skykomish	1.71E+11	122.61192	342	342	3
63	200.00433	564	559	0.0025	0.25	0.9019	0.28254	0.40839	1	12.56337	0.35579	18198.99609	8.72586	5	0	15	7	Skykomish	1.71E+11	37.02929	1639	1639	3
64	200.00433	564	559	0.0025	0.25	1.04829	0.33963	0.5576	1	16.50855	0.46752	18190.71094	11.46598	5	0	15	7	Skykomish	1.71E+11	37.02929	1639	1639	3
65	38.6071	587	375	0.21953	21.95332	0.98767	0.31677	0.50599	1	14.7759	0.41845	20185.81641	901.1901	0	0	15	7	Skykomish	1.71E+11	39.17085	332	332	1
66	12.65492	375	371	0.00369	0.36939	1.5063	0.53091	1.2124	2	31.79591	0.90046	20089.24609	32.63084	5	0	15	7	Skykomish	1.71E+11	40.62812	137	137	3
67	23.01106	404	375	0.03284	3.28484	1.04118	0.33789	0.5644	1	16.26131	0.46052	20177.53125	148.39952	3	0	15	7	Skykomish	1.71E+11	40.67577	146	146	2
68	70.01184	375	371	0.00369	0.36939	1.5063	0.53091	1.2124	2	31.79591	0.90046	20089.24609	32.63084	5	0	15	7	Skykomish	1.71E+11	39.46641	162	162	3
69	22.83068	404	375	0.03284	3.28484	1.04118	0.33789	0.5644	1	16.26131	0.46052	20177.53125	148.39952	3	0	4	7	Skykomish	1.71E+11	40.77723	141	141	2
70	41.82388	404	375	0.03284	3.28484	1.04118	0.33789	0.5644	1	16.26131	0.46052	20177.53125	148.39952	3	0	4	7	Skykomish	1.71E+11	41.30702	155	155	2
71	25.03165	375	371	0.00369	0.36939	1.5063	0.53091	1.2124	2	31.79591	0.90046	20089.24609	32.63084	5	0	4	7	Skykomish	1.71E+11	39.3288	131	131	3
72	200.00434	563	558	0.0025	0.25	1.053	0.3415	0.56279	1	16.64349	0.47134	18192.13672	11.5597	5	0	15	7	Skykomish	1.71E+11	36.92841	1881	1881	3
73	200.00428	365	365	0	0	1.29232	0.43333	0.7764	1	24.39985	0.691	18583.84375	0	5	0	15	7	Skykomish	1.71E+11	37.43746	886	886	3
74	190.58363	365	365	0	0	2.34202	0.89604	2.6364	1	71.88417	2.03576	18580.41406	0	5	0	15	7	Skykomish	1.71E+11	37.43746	2397	2397	3
75	194.87541	395	365	0.01464	1.46447	2.30096	0.87685	2.5416	1	69.61219	1.97142	18785.26953	283.22192	3	0	15	7	Skykomish	1.71E+11	37.68578	1227	1227	3
76	174.72824	371	364	0.00378	0.37867	1.53928	0.54517	1.268	2	33.07116	0.93657	19980.96094	34.79234	5	0	4	7	Skykomish	1.71E+11	37.43	136	136	3
77	179.77764	567	562	0.0027	0.27048	2.44487	0.94828	2.98	2	77.44628	2.19328	18383.85156	58.19783	5	0	15	7	Skykomish	1.71E+11	37.33003	1829	1829	3
78	187.81084	466	404	0.03026	3.02656	0.982	0.31454	0.5	1	14.62214	0.41409	20382.38672	122.94839	3	0	4	7	Skykomish	1.71E+11	41.54854	163	163	2
79	93.3928	364	363	0.00103	0.10355	1.64448	0.5911	1.454	2	37.28917	1.05603	19796.10547	10.72777	5	0	4	7	Skykomish	1.71E+11	37.43	246	246	3
80	20.00045	475	466	0.045	4.5	0.97667	0.31245	0.49439	1	14.47841	0.41002	20402.38672	181.00713	0	0	4	7	Skykomish	1.71E+11	48.37178	60	60	1
81	167.38029	362	361	0.00053	0.05311	0.9782	0.31305	0.49599	1	14.51949	0.41119	19779.53516	2.1424	5	0	4	7	Skykomish	1.71E+11	37.42127	295	295	3
82	105.85519	363	361	0.00184	0.18469	2.17451	0.83188	2.5896	3	61.93678	1.75405	19699.53516	31.78158	5	0	4	7	Skykomish	1.71E+11	37.43	261	261	3
83	160.00347	559	555	0.0025	0.25	1.08501	0.35424	0.5988	1	17.57357	0.49768	17990.71094	12.20569	5	0	15	7	Skykomish	1.71E+11	36.62973	2413	2413	3
84	166.6476	559	555	0.00237	0.23769	0.90616	0.28417	0.4124	1	12.67122	0.35884	17998.99609	8.36753	5	0	15	7	Skykomish	1.71E+11	36.63196	2325	2325	3
85	28.28499	361	361	0	0	2.44846	0.9619	3.3116	3	76.82497	2.17568	19591.25	0	5	0	4	7	Skykomish	1.71E+11	37.39049	356	356	3
86	187.06925	1445	1412	0.01584	1.58437	1.07557	0.34578	0.5264	1	17.49852	0.49555	21393.24609	77.02312	3	0	4	7	Skykomish	1.71E+11	122.89965	160	160	3
87	20.00045	565	361	1.02	102	0.90915	0.28618	0.42559	1	12.71443	0.36007	19582.96484	3602.96037	0	0	4	7	Skykomish	1.71E+11	37.40503	378	378	0
88	40.00087	555	554	0.0025	0.25	1.40307	0.48519	1.0196	2	28.02702	0.79372	17830.71094	19.46611	5	0	15	7	Skykomish	1.71E+11	36.53011	2092	2092	3
89	87.29492	580	363	0.24579	24.57969	1.41836	0.49305	1.0672	2	28.5148	0.80753	19787.82031	1947.193	0	0	4	7	Skykomish	1.71E+11	37.43	384	384	1
90	189.12123	558	553	0.00254	0.25436	1.05876	0.34379	0.56919	1	16.80936	0.47604	17992.13672	11.87872	5	0	15	7	Skykomish	1.71E+11	36.42564	2443	2443	3
91	200.00309	364	363	0.0005	0.05	2.70685	1.07014	3.57	2	93.46304	2.64687	18187.27344	12.98291	5	0	15	7	Skykomish	1.71E+11	36.54272	2281	2281	3
92	193.16416	365	364	0.0005	0.05087	2.6876	1.06079	3.5164	2	92.26292	2.61289	18383.84375	13.03994	5	0	15	7	Skykomish	1.71E+11	37.29674	2041	2041	3
93	145.27028	361	361	0	0	2.59605	1.03331	3.738	3	85.43983	2.41966	19562.96484	0	5	0	4	7	Skykomish	1.71E+11	36.96354	346	346	3
94	11.08412	361	361	0	0	2.59605	1.03331	3.738	3	85.43983	2.41966	19562.96484	0	5	0	15	7	Skykomish	1.71E+11	36.93949	231	231	3
95	151.806	545	541	0.00255	0.25547	0.92189	0.29044	0.43	1	13.06513	0.37	18544.12109	9.27324	5	0	15	7	Skykomish	1.71E+11	35.43144	1791	1791	3
96	185.25151	363	362	0.00053	0.05311	2.72399	1.07864	3.6224	2	94.5257	2.67697	17987.27344	13.94756	5	0	15	7	Skykomish	1.71E+11	36.04665	2579	2579	3
97	169.70778	547	542	0.00294	0.29462	0.90318	0.28303	0.40959	1	12.59574	0.35671	18565.54688	10.31002	5	0	15	7	Skykomish	1.71E+11	35.42926	3039	3039	3
98	204.19522	562	557	0.0024	0.24005	2.46835	0.95962	3.0444	2	78.78874	2.2313	18198.99609	52.54604	5	0	15	7	Skykomish	1.71E+11	36.72824	3011	3011	3
99	110.84367	559	394	0.07618	7.61884	1.18238	0.38826	0.64039	1	20.78092	0.58851	18397.83203	439.86113	0	0	15	7	Skykomish	1.71E+11	40.51179	238	238	1
100	197.99447	1465	1445	0.0101	1.01015	1.05281	0.33685	0.5036	1	16.83202	0.47668	21591.24219	47.23735	3	0	4	7	Skykomish	1.71E+11	125.93569	216	216	3
101	47.76903	542	540	0.00414	0.41421	0.91502	0.28758	0.4208	1	12.89729	0.36525	18395.83594	14.84174	5	0	15	7	Skykomish	1.71E+11	35.32782	2243	2243	3
102	40.00088	541	540	0.0025	0.25	0.95033	0.30144	0.458	1	13.80602	0.39098	18387.55078	9.58894	5	0	15	7	Skykomish	1.71E+11	35.31857	2763	2763	3
103	96.08075	559	394	0.07618	7.61884	1.18238	0.38826	0.64039	1	20.78092	0.58851	18397.83203	439.86113	0	0	15	7	Skykomish	1.71E+11	45.92207	48	48	1
104	197.99238	753	580	0.08737	8.73782	1.414	0.4912	1.0604	2	28.35594	0.80304	19985.81641	688.35003	0	0	4	7	Skykomish	1.71E+11	40.5667	438	438	1
105	202.11957	361	361	0	0	2.62761	1.04871	3.8328	3	87.33503	2.47333	19398.10938	0	5	0	15	7	Skykomish	1.71E+11	36.53053	292	292	3
106	164.84786	554	548	0.00356	0.35653	1.40466	0.48586	1.022	2	28.08487	0.79536	17790.71094	27.81905	5	0	15	7	Skykomish	1.71E+11	35.92969	3228	3228	3
107	166.56418	553	548	0.00288	0.28878	1.20497	0.40274	0.744	1	21.25952	0.60206	17795.56641	17.05672	5	0	15	7	Skykomish	1.71E+11	35.92969	3528	3528	3
108	45.68074	662	559	0.05677	5.67739	1.11885	0.36288	0.5712	1	18.79794	0.53235	18579.25781	296.49765	0	0	15	7	Skykomish	1.71E+11	56.60754	19	19	0
109	211.26528	685	565	0.0563	5.63018	0.89878	0.28219	0.4156	1	12.4525	0.35265	19796.10547	194.77853	0	0	4	7	Skykomish	1.71E+11	37.4238	460	460	1
110	47.76917	548	547	0.00207	0.2071	1.83696	0.67468	1.7812	2	45.71503	1.29465	17622.42578	26.30362	5	0	15	7	Skykomish	1.71E+11	35.83014	3993	3993	3
111	103.54333	1471	1465	0.00572	0.57223	0.9662	0.30326	0.4216	1	14.40273	0.40788	21696.09766	22.89699	5	0	4	7	Skykomish	1.71E+11	127.72446	245	245	3
112	183.09678	361	361	0	0	2.69032	1.07942	4.0248	3	91.15596	2.58154	19188.39844	0	5	0	15	7	Skykomish	1.71E+11	36.13123	142	142	3
113	148.16418	540	334	0.13451	13.452	1.30554	0.44442	0.8812	2	24.58188	0.69615	18347.55078	918.67992	0	0	15	7	Skykomish	1.71E+11	34.65818	1731	1731	1
114	184.61082	394	374	0.01062	1.06222	1.23873	0.41102	0.7052	1	22.614	0.64042	18181.26172	66.73529	3	0	15	7	Skykomish	1.71E+11	38.11383	2698	2698	3
115	130.16657	662	559	0.05677	5.67739	1.11885	0.36288	0.5712	1	18.79794	0.53235	18579.25781	296.49765	0	0	4	7	Skykomish	1.71E+11	59.38669	20	20	0
116	176.68971	547	543	0.00216	0.21638	1.83756	0.67495	1.7824	2	45.74203	1.29541	17574.14063	27.49867	5	0	15	7	Skykomish	1.71E+11	35.42964	3369	3369	3
117	186.19381	782	753	0.01528	1.52868	1.40988	0.48945	1.054	2	28.20631	0.7988	20175.52734	119.79158	3	0	4	7	Skykomish	1.71E+11	56.59422	259	259	3
118	188.41534	557	551	0.00305	0.30523	2.47559	0.96312	3.0644	2	79.20502	2.24309	17990.71094	67.16642	5	0	15	7	Skykomish	1.71E+11	36.02762	3614	3614	3
119	200.0043	362	356	0.003	0.3	2.81896	1.1253	3.902	2	100.55881	2.84783	17798.98828	83.81151	5	0	15	7	Skykomish	1.71E+11	35.71111	3385	3385	3
120	98.83848	1018	662	0.18432	18.4325	0.94242	0.29416	0.4004	1	13.76557	0.38984	18772.39844	704.92173	0	0	4	7	Skykomish	1.71E+11	66.55144	20	20	0
121	197.99237	767	685	0.04141	4.14163	0.89586	0.28106	0.4128	1	12.37902	0.35057	19994.10156	142.43587	0	0	4	7	Skykomish	1.71E+11	50.33793	0	0	0
122	93.34467	1018	662	0.18432	18.4325	0.94242	0.29416	0.4004	1	13.76557	0.38984	18772.39844	704.92173	0	0	4	7	Skykomish	1.71E+11	72.76659	0	0	0
123	184.30384	337	334	0.00155	0.15533	2.80843	1.1377	4.3996	3	98.55148	2.79098	18387.55078	42.52859	5	0	15	7	Skykomish	1.71E+11	34.65818	1633	1633	3
124	185.67027	543	335	0.10153	10.15363	1.84591	0.6787	1.7992	2	46.11993	1.30612	17389.28516	1300.98495	0	0	15	7	Skykomish	1.71E+11	34.63	3523	3523	1
125	208.30623	361	361	0	0	2.73063	1.09925	4.1508	3	93.65125	2.6522	18995.25781	0	5	0	15	7	Skykomish	1.71E+11	35.69997	112	112	3
126	202.24819	334	334	0	0	3.13029	1.29866	5.488	3	120.0565	3.4	18194.41016	0	5	0	15	7	Skykomish	1.71E+11	34.65818	1958	1958	3
127	187.6841	355	337	0.00931	0.93198	2.7941	1.1306	4.3532	3	97.64024	2.76517	18580.69141	252.81216	5	0	15	7	Skykomish	1.71E+11	34.80267	1151	1151	3
128	214.01511	812	782	0.01376	1.37621	1.40756	0.48846	1.0504	2	28.1221	0.79641	20393.52344	107.52137	3	0	4	7	Skykomish	1.71E+11	59.45216	386	386	3
129	187.40298	361	355	0.0031	0.31066	2.78118	1.12421	4.3116	3	96.82226	2.74201	18773.83203	83.56473	5	0	15	7	Skykomish	1.71E+11	35.23594	225	225	3
130	200.00427	374	365	0.0045	0.45	1.26192	0.42045	0.7328	1	23.38836	0.66235	17992.97656	29.23981	5	0	15	7	Skykomish	1.71E+11	37.90364	2473	2473	3
131	10.32445	892	812	0.0404	4.04061	1.40575	0.4877	1.0476	2	28.05658	0.79456	20591.51953	314.95164	0	0	4	7	Skykomish	1.71E+11	62.56662	312	312	1
132	187.57408	793	767	0.0137	1.37054	0.88829	0.27816	0.4056	1	12.18979	0.34521	20183.8125	46.41429	3	0	4	7	Skykomish	1.71E+11	57.9437	197	197	3
133	197.07888	551	544	0.00347	0.34753	2.48021	0.96536	3.0772	2	79.47128	2.25063	17794.14063	76.72997	5	0	15	7	Skykomish	1.71E+11	35.36554	3424	3424	3
134	200.0043	356	351	0.0025	0.25	2.82524	1.12843	3.922	2	100.96058	2.8592	17598.98828	70.12197	5	0	15	7	Skykomish	1.71E+11	35.33073	3288	3288	3
135	194.07535	544	537	0.00341	0.3417	2.48612	0.96822	3.0936	2	79.81226	2.26028	17592.71484	75.76838	5	0	15	7	Skykomish	1.71E+11	34.82719	3088	3088	3
136	200.00435	335	334	0.0005	0.05	2.04543	0.76953	2.2252	2	55.56823	1.57369	17184.42969	7.71896	5	0	15	7	Skykomish	1.71E+11	34.63473	3505	3505	3
137	67.55591	541	539	0.00292	0.29289	1.02215	0.32929	0.5292	1	15.7688	0.44657	17454.14063	12.83128	5	0	15	7	Skykomish	1.71E+11	35.0312	3129	3129	3
138	200.00305	359	357	0.001	0.1	1.38822	0.4725	0.89279	1	27.81116	0.78761	17584.69141	7.72647	5	0	15	7	Skykomish	1.71E+11	36.1282	2525	2525	3
139	205.21711	365	359	0.00288	0.28806	1.35443	0.45847	0.84839	1	26.59441	0.75315	17792.97656	21.28371	5	0	15	7	Skykomish	1.71E+11	36.729	1743	1743	3
140	183.15467	334	333	0.00051	0.05177	3.17491	1.32126	5.648	3	123.18912	3.48872	17984.69922	17.72021	5	0	15	7	Skykomish	1.71E+11	34.82971	2335	2335	3
141	187.6679	892	812	0.0404	4.04061	1.40575	0.4877	1.0476	2	28.05658	0.79456	20591.51953	314.95164	0	0	15	7	Skykomish	1.71E+11	62.73989	328	328	1
142	9.87115	530	530	0	0	0.98329	0.31404	0.4884	1	14.69739	0.41623	17725.27734	0	5	0	5	7	Skykomish	1.71E+11	34.82954	4558	4558	3
143	44.67439	530	530	0	0	0.98329	0.31404	0.4884	1	14.69739	0.41623	17725.27734	0	5	0	5	7	Skykomish	1.71E+11	34.72862	4078	4078	3
144	156.80043	542	539	0.00181	0.18198	0.90403	0.28335	0.4104	1	12.61731	0.35732	17754.14063	6.37902	5	0	15	7	Skykomish	1.71E+11	35.02955	3869	3869	3
145	107.32955	334	334	0	0	1.17997	0.39254	0.7124	1	20.46552	0.57958	16992.71484	0	5	0	15	7	Skykomish	1.71E+11	34.63	4623	4623	3
146	100.00217	334	334	0	0	2.20204	0.84222	2.5924	2	63.53318	1.79926	16984.42969	0	5	0	15	7	Skykomish	1.71E+11	34.63	4687	4687	3
147	184.46241	334	334	0	0	1.10443	0.36201	0.6212	1	18.1488	0.51397	17181	0	5	0	15	7	Skykomish	1.71E+11	34.63	4232	4232	3
148	192.87012	539	334	0.10007	10.00718	1.02847	0.33179	0.536	1	15.94636	0.4516	17385.85547	443.33868	0	0	15	7	Skykomish	1.71E+11	34.63	3636	3636	1
149	57.06533	497	457	0.01952	1.95262	1.56231	0.54702	1.158	1	34.40953	0.97447	18192.12891	186.66334	3	0	4	7	Skykomish	1.71E+11	49.06704	38	38	3
150	180.63973	537	334	0.10781	10.78157	2.56136	1.00477	3.306	2	84.21063	2.38485	17387.85938	2522.38378	0	0	15	7	Skykomish	1.71E+11	34.46251	4166	4166	1
151	191.74053	357	352	0.00248	0.24823	1.45613	0.50094	0.98559	1	30.33077	0.85896	17384.69141	20.91752	5	0	15	7	Skykomish	1.71E+11	35.62611	2873	2873	3
152	187.40285	590	497	0.04815	4.81523	1.48844	0.51564	1.0492	1	31.50726	0.89228	18385.26953	421.49286	0	0	4	7	Skykomish	1.71E+11	51.94249	38	38	1
153	131.69396	497	457	0.01952	1.95262	1.56231	0.54702	1.158	1	34.40953	0.97447	18192.12891	186.66334	3	0	4	7	Skykomish	1.71E+11	45.45877	59	59	3
154	204.21004	351	339	0.00576	0.57613	2.84524	1.13843	3.986	2	102.24483	2.89557	17398.98828	163.65466	5	0	15	7	Skykomish	1.71E+11	34.92756	3609	3609	3
155	10.1295	497	457	0.01952	1.95262	1.56231	0.54702	1.158	1	34.40953	0.97447	18192.12891	186.66334	3	0	15	7	Skykomish	1.71E+11	45.22485	58	58	3
156	200.00304	457	379	0.039	3.9	1.59916	0.5628	1.2144	1	35.90043	1.0167	17987.27344	388.97931	3	0	15	7	Skykomish	1.71E+11	39.18286	1509	1509	2
157	197.99235	1008	892	0.05858	5.85888	1.40394	0.48693	1.0448	2	27.99103	0.7927	20789.51563	455.61301	0	0	15	7	Skykomish	1.71E+11	70.52263	0	0	0
158	181.48844	333	333	0	0	3.18078	1.32424	5.6692	3	123.60422	3.50047	17791.55859	0	5	0	15	7	Skykomish	1.71E+11	34.63	2885	2885	3
159	81.57022	530	530	0	0	0.98329	0.31404	0.4884	1	14.69739	0.41623	17725.27734	0	5	0	5	7	Skykomish	1.71E+11	34.52979	3946	3946	3
160	3.2533	1045	1008	0.01868	1.86878	1.35193	0.46493	0.966	2	26.13718	0.7402	20987.51172	135.69996	3	0	15	7	Skykomish	1.71E+11	81.89352	0	0	0
161	100.00217	334	334	0	0	2.48368	0.97586	3.326	2	79.05143	2.23874	16884.42969	0	5	0	15	7	Skykomish	1.71E+11	34.63	3994	3994	3
162	191.97231	539	335	0.09958	9.95837	0.96483	0.30684	0.46959	1	14.20004	0.40214	17589.28516	392.86193	0	0	15	7	Skykomish	1.71E+11	34.62947	3655	3655	1
163	150.43307	707	590	0.05808	5.80872	1.42802	0.49024	0.96439	1	29.21908	0.82748	18586.69531	471.52981	0	0	4	7	Skykomish	1.71E+11	61.41798	17	17	0
164	186.39084	335	332	0.00159	0.15933	1.19617	0.39915	0.7328	1	20.97858	0.59411	17384.42969	9.28636	5	0	15	7	Skykomish	1.71E+11	34.42959	3348	3348	3
165	200.00303	332	331	0.0005	0.05	1.35706	0.46579	0.9516	1	26.38083	0.7471	17196.14453	3.66455	5	0	15	7	Skykomish	1.71E+11	34.42992	3728	3728	3
166	200.00303	331	328	0.0015	0.15	1.51475	0.53286	1.1948	1	32.2086	0.91214	16996.14453	13.42225	5	0	15	7	Skykomish	1.71E+11	34.33062	3520	3520	3
167	87.2949	334	327	0.00792	0.79289	2.51591	0.99138	3.416	2	80.92432	2.29178	16784.42969	178.26088	5	0	15	7	Skykomish	1.71E+11	34.42905	4142	4142	3
168	100.00152	328	327	0.001	0.1	1.52767	0.53842	1.216	1	32.70926	0.92632	16796.14453	9.08726	5	0	15	7	Skykomish	1.71E+11	34.32971	3625	3625	3
169	200.00303	334	334	0	0	3.00329	1.21688	4.476	2	112.74273	3.19287	16982.41797	0	5	0	15	7	Skykomish	1.71E+11	34.28659	2448	2448	3
170	205.21723	339	334	0.0024	0.24005	2.97601	1.20308	4.3836	2	110.91299	3.14106	17190.70313	73.97044	5	0	15	7	Skykomish	1.71E+11	34.63047	2963	2963	3
171	102.30265	530	528	0.00101	0.10174	0.99181	0.31738	0.4972	1	14.92938	0.4228	17588.70703	4.22007	5	0	5	7	Skykomish	1.71E+11	34.2225	2962	2962	3
172	9.538	530	528	0.00101	0.10174	0.99181	0.31738	0.4972	1	14.92938	0.4228	17588.70703	4.22007	5	0	15	7	Skykomish	1.71E+11	34.21985	3363	3363	3
173	190.35829	352	344	0.00397	0.39717	1.46843	0.50616	1.0036	1	30.79543	0.87212	17183.26563	33.98075	5	0	15	7	Skykomish	1.71E+11	35.12807	3599	3599	3
174	42.58618	707	590	0.05808	5.80872	1.42802	0.49024	0.96439	1	29.21908	0.82748	18586.69531	471.52981	0	0	4	7	Skykomish	1.71E+11	70.0516	58	58	1
175	183.24703	1045	1008	0.01868	1.86878	1.35193	0.46493	0.966	2	26.13718	0.7402	20987.51172	135.69996	3	0	4	7	Skykomish	1.71E+11	82.20016	0	0	0
176	11.49202	1045	1008	0.01868	1.86878	1.35193	0.46493	0.966	2	26.13718	0.7402	20987.51172	135.69996	3	0	4	7	Skykomish	1.71E+11	85.49069	97	97	3
177	200.00432	334	333	0.0005	0.05	2.69528	1.07037	3.7008	2	92.30452	2.61406	17199.57422	12.82198	5	0	15	7	Skykomish	1.71E+11	33.87902	3383	3383	3
178	186.39151	379	364	0.00796	0.79666	1.61789	0.57086	1.2436	1	36.66891	1.03846	17787.27344	81.15914	5	0	15	7	Skykomish	1.71E+11	37.76107	2512	2512	3
179	56.56924	1045	1045	0	0	1.28947	0.43877	0.87559	2	23.98704	0.67931	21044.08203	0	5	0	4	7	Skykomish	1.71E+11	85.6358	118	118	3
180	206.7358	333	332	0.00045	0.04516	3.20471	1.33638	5.756	3	125.30174	3.54855	17598.41797	15.72171	5	0	15	7	Skykomish	1.71E+11	34.53107	3517	3517	3
181	83.774	530	528	0.00101	0.10174	0.99181	0.31738	0.4972	1	14.92938	0.4228	17588.70703	4.22007	5	0	15	7	Skykomish	1.71E+11	34.02951	3738	3738	3
182	7.43692	1045	1045	0	0	0.91769	0.28938	0.43279	1	12.93579	0.36634	21064.08203	0	5	0	4	7	Skykomish	1.71E+11	86.05473	126	126	3
183	17.26686	1094	1045	0.04673	4.67322	0.88989	0.27871	0.40639	1	12.23203	0.34641	21148.9375	158.80958	0	0	4	7	Skykomish	1.71E+11	86.16512	131	131	1
184	12.56353	1045	1045	0	0	0.91769	0.28938	0.43279	1	12.93579	0.36634	21064.08203	0	5	0	4	7	Skykomish	1.71E+11	86.34859	110	110	3
185	107.33042	327	326	0.00092	0.09234	2.93019	1.19466	4.6836	2	106.72899	3.02256	16696.14453	27.38289	5	0	15	7	Skykomish	1.71E+11	34.13167	3726	3726	3
186	185.55006	334	333	0.00053	0.05311	3.08279	1.25724	4.7504	2	118.15347	3.34611	16782.41797	17.43391	5	0	15	7	Skykomish	1.71E+11	33.52626	3456	3456	3
187	86.47677	1094	1045	0.04673	4.67322	0.88989	0.27871	0.40639	1	12.23203	0.34641	21148.9375	158.80958	0	0	4	7	Skykomish	1.71E+11	86.31538	91	91	1
188	201.64834	791	707	0.03941	3.94113	1.1353	0.37073	0.606	1	19.24467	0.545	18799.83594	210.71381	3	0	4	7	Skykomish	1.71E+11	71.84417	32	32	2
189	9.97519	865	791	0.03764	3.76459	1.04146	0.33367	0.508	1	16.45029	0.46587	18996.40625	172.04959	3	0	4	7	Skykomish	1.71E+11	80.56649	36	36	2
190	182.02623	344	336	0.00414	0.41421	1.48251	0.51225	1.026	1	31.32594	0.88715	16981.83984	36.04879	5	0	15	7	Skykomish	1.71E+11	34.63342	3601	3601	3
191	182.02784	332	332	0	0	3.20899	1.33856	5.7716	3	125.60648	3.55718	17376.99219	0	5	0	15	7	Skykomish	1.71E+11	34.52804	2864	2864	3
192	111.10269	865	791	0.03764	3.76459	1.04146	0.33367	0.508	1	16.45029	0.46587	18996.40625	172.04959	3	0	4	7	Skykomish	1.71E+11	82.32795	36	36	2
193	200.00433	333	328	0.0025	0.25	2.71868	1.08191	3.772	2	93.75362	2.6551	16999.57422	65.11639	5	0	15	7	Skykomish	1.71E+11	33.22832	3425	3425	3
194	200.00428	364	358	0.003	0.3	1.64944	0.58446	1.2936	1	37.97958	1.07558	17598.98828	31.65437	5	0	15	7	Skykomish	1.71E+11	36.2292	2908	2908	3
195	204.19529	528	521	0.00336	0.33607	1.00445	0.32233	0.51039	1	15.27642	0.43262	17392.13672	14.26348	5	0	15	7	Skykomish	1.71E+11	33.32939	3840	3840	3
196	200.00435	326	323	0.0015	0.15	2.95282	1.20596	4.7588	2	108.23038	3.06508	16587.85938	45.10272	5	0	15	7	Skykomish	1.71E+11	33.67717	3388	3388	3
197	200.00431	333	327	0.003	0.3	3.18357	1.3087	5.1092	2	125.17871	3.54506	16594.13281	104.33115	5	0	15	7	Skykomish	1.71E+11	33.01059	3830	3830	3
198	70.20109	865	791	0.03764	3.76459	1.04146	0.33367	0.508	1	16.45029	0.46587	18996.40625	172.04959	3	0	4	7	Skykomish	1.71E+11	85.5563	51	51	2
199	192.16552	336	332	0.00198	0.19858	1.57182	0.55058	1.1636	1	34.81921	0.98608	16788.69922	19.21037	5	0	15	7	Skykomish	1.71E+11	34.16573	2973	2973	3
200	182.12862	332	314	0.00931	0.93198	3.21312	1.34067	5.7872	3	125.89987	3.56548	17183.85156	325.98256	5	0	15	7	Skykomish	1.71E+11	32.67509	3361	3361	3
201	82.03423	332	330	0.00235	0.2357	1.59193	0.55952	1.2	1	35.61572	1.00864	16587.27344	23.3221	5	0	15	7	Skykomish	1.71E+11	33.81758	2808	2808	3
202	80.0012	331	330	0.00125	0.125	2.0142	0.7471	1.9732	1	54.53851	1.54453	16582.41797	18.93981	5	0	15	7	Skykomish	1.71E+11	33.82666	2878	2878	3
203	200.003	334	331	0.0015	0.15	1.99939	0.74014	1.938	1	53.82833	1.52442	16782.41797	22.43182	5	0	15	7	Skykomish	1.71E+11	33.9272	2567	2567	3
204	204.15787	335	334	0.00048	0.04801	1.94271	0.71447	1.8244	1	51.0939	1.44698	16990.70313	6.81514	5	0	15	7	Skykomish	1.71E+11	34.2514	2778	2778	3
205	200.00299	345	335	0.005	0.5	1.80498	0.6528	1.5628	1	44.71991	1.26647	17190.70313	62.12024	5	0	15	7	Skykomish	1.71E+11	34.66925	2101	2101	3
206	204.9815	358	345	0.00624	0.62414	1.73392	0.62136	1.4356	1	41.58202	1.1776	17398.98828	72.10323	5	0	15	7	Skykomish	1.71E+11	34.99258	2982	2982	3
207	195.70151	521	511	0.00496	0.49647	1.03908	0.33602	0.54799	1	16.24469	0.46004	17183.85156	22.4062	5	0	15	7	Skykomish	1.71E+11	32.27005	3459	3459	3
208	174.96231	334	323	0.00622	0.62298	1.43242	0.49906	1.0896	1	29.02932	0.82211	17174.72656	50.24334	5	0	15	7	Skykomish	1.71E+11	33.69999	1573	1573	3
209	204.77076	323	310	0.006	0.60027	1.44886	0.5061	1.116	1	29.63595	0.83929	16998.15625	49.42299	5	0	15	7	Skykomish	1.71E+11	32.4337	2965	2965	3
210	204.19523	328	321	0.00336	0.33607	2.72717	1.08612	3.7988	2	94.27969	2.67	16799.57422	88.02824	5	0	15	7	Skykomish	1.71E+11	32.62751	3571	3571	3
211	128.21487	349	344	0.00366	0.36611	1.08938	0.35697	0.6176	1	17.66062	0.50014	17524.4375	17.96336	5	0	15	7	Skykomish	1.71E+11	35.54787	402	402	3
212	197.66423	344	334	0.00469	0.46918	1.40206	0.48616	1.0424	1	27.92164	0.79074	17387.86719	36.3952	5	0	15	7	Skykomish	1.71E+11	34.62246	1473	1473	3
213	185.26721	912	865	0.02433	2.4335	0.95005	0.29816	0.4196	1	13.92459	0.39434	19189.54688	94.14061	3	0	4	7	Skykomish	1.71E+11	87.37478	62	62	2
214	206.10666	323	320	0.00144	0.14403	2.96501	1.2121	4.8012	2	109.03903	3.08799	16387.85938	43.63239	5	0	15	7	Skykomish	1.71E+11	33.11791	3642	3642	3
215	204.15873	327	323	0.00192	0.19204	3.19286	1.31349	5.144	2	125.83297	3.56359	16394.13281	67.13674	5	0	15	7	Skykomish	1.71E+11	32.44313	3146	3146	3
216	107.33007	330	328	0.00184	0.18469	2.54134	0.99251	3.182	2	83.2104	2.35652	16502.41797	42.6977	5	0	15	7	Skykomish	1.71E+11	33.53082	3591	3591	3
217	28.28492	923	912	0.03889	3.88909	0.9435	0.29565	0.41359	1	13.75097	0.38942	19217.83203	148.57415	3	0	4	7	Skykomish	1.71E+11	92.54385	17	17	0
218	136.4788	511	304	0.1429	14.29037	1.15543	0.38271	0.684	1	19.69323	0.55771	16982.42578	781.84833	0	0	15	7	Skykomish	1.71E+11	31.66147	3692	3692	1
219	148.15644	314	304	0.00653	0.653	3.21679	1.34257	5.8016	3	126.15969	3.57284	16990.71094	228.87718	5	0	15	7	Skykomish	1.71E+11	31.61184	3800	3800	3
220	123.71648	1562	1553	0.0072	0.72084	1.01799	0.32425	0.48159	1	15.79354	0.44727	19707.22266	31.62903	5	0	4	7	Skykomish	1.71E+11	136.44997	386	386	3
221	102.15994	760	661	0.05125	5.12589	1.32982	0.4556	0.93279	1	25.3685	0.71843	17984.70117	361.26561	0	0	15	7	Skykomish	1.71E+11	65.40852	28	28	0
222	185.55048	310	304	0.00318	0.31866	1.64111	0.58957	1.4468	1	37.15313	1.05218	16781.58594	32.89235	5	0	15	7	Skykomish	1.71E+11	31.62863	4400	4400	3
223	47.76952	304	304	0	0	3.47118	1.47325	6.7784	3	144.88649	4.10319	16837.57031	0	5	0	15	7	Skykomish	1.71E+11	31.60735	2935	2935	3
224	164.72746	850	834	0.00828	0.82842	1.23236	0.41508	0.7968	1	22.09397	0.6257	18382.69727	50.84992	5	0	15	7	Skykomish	1.71E+11	82.23657	74	74	3
225	46.43975	891	850	0.01955	1.95512	1.10825	0.36452	0.63959	1	18.22099	0.51601	18592.4082	98.97101	3	0	15	7	Skykomish	1.71E+11	85.31012	115	115	3
226	99.75328	661	591	0.03338	3.33801	1.34922	0.46374	0.96119	1	26.04462	0.73758	17791.56055	241.52846	3	0	15	7	Skykomish	1.71E+11	61.63926	129	129	2
227	25.22661	850	834	0.00828	0.82842	1.23236	0.41508	0.7968	1	22.09397	0.6257	18382.69727	50.84992	5	0	4	7	Skykomish	1.71E+11	81.72724	75	75	3
228	8.57973	1553	1553	0	0	0.96816	0.30247	0.40599	1	14.51934	0.41118	58670.02344	0	5	0	3	7	Skykomish	1.71E+11	156.97237	111	111	3
229	86.34899	760	661	0.05125	5.12589	1.32982	0.4556	0.93279	1	25.3685	0.71843	17984.70117	361.26561	0	0	4	7	Skykomish	1.71E+11	70.21764	0	0	0
230	191.35278	1553	1530	0.0119	1.19086	1.03043	0.32912	0.49399	1	16.14521	0.45723	19582.36719	53.41559	3	0	4	7	Skykomish	1.71E+11	134.20258	264	264	3
231	198.70028	834	760	0.03612	3.61235	1.25162	0.42303	0.82279	1	22.72498	0.64357	18189.55664	228.06334	3	0	4	7	Skykomish	1.71E+11	75.31029	19	19	0
232	40.00083	1515	1515	0	0	0.99546	0.31286	0.42919	1	15.27448	0.43257	60430.87109	0	5	0	4	7	Skykomish	1.71E+11	152.65646	84	84	3
233	61.07773	1553	1553	0	0	0.96816	0.30247	0.40599	1	14.51934	0.41118	58670.02344	0	5	0	3	7	Skykomish	1.71E+11	156.82875	82	82	3
234	6.21081	1553	1553	0	0	0.96816	0.30247	0.40599	1	14.51934	0.41118	58670.02344	0	5	0	4	7	Skykomish	1.71E+11	156.67197	72	72	3
235	107.3331	661	591	0.03338	3.33801	1.34922	0.46374	0.96119	1	26.04462	0.73758	17791.56055	241.52846	3	0	4	7	Skykomish	1.71E+11	58.9264	128	128	2
236	6.1548	1553	1536	0.0081	0.81066	0.98818	0.31014	0.42359	1	15.06883	0.42674	58593.45313	33.93756	5	0	4	7	Skykomish	1.71E+11	156.41289	68	68	3
237	200.00433	321	316	0.0025	0.25	2.74	1.09256	3.8412	2	95.07275	2.69246	16591.28906	66.03259	5	0	15	7	Skykomish	1.71E+11	32.12974	3366	3366	3
238	120.00179	914	891	0.01916	1.91667	1.09545	0.35938	0.6244	1	17.84067	0.50524	18712.4082	94.99923	3	0	4	7	Skykomish	1.71E+11	88.90839	116	116	3
239	154.81926	891	850	0.01955	1.95512	1.10825	0.36452	0.63959	1	18.22099	0.51601	18592.4082	98.97101	3	0	4	7	Skykomish	1.71E+11	86.21078	128	128	3
240	180.00392	320	314	0.00333	0.33333	2.9729	1.21611	4.8296	2	109.56144	3.10278	16179.57422	101.4609	5	0	15	7	Skykomish	1.71E+11	32.44101	3629	3629	3
241	200.00432	323	319	0.002	0.2	3.24349	1.33986	5.3416	2	129.4101	3.66489	16185.84766	71.90522	5	0	15	7	Skykomish	1.71E+11	32.02692	2984	2984	3
242	200.0043	328	322	0.003	0.3	2.54395	0.9938	3.19	2	83.36234	2.36082	16394.13281	69.47897	5	0	15	7	Skykomish	1.71E+11	32.8251	2180	2180	3
243	180.59492	304	304	0	0	3.47513	1.47532	6.7952	3	145.18369	4.1116	16789.28516	0	5	0	15	7	Skykomish	1.71E+11	31.46387	2550	2550	3
244	207.7624	1530	1495	0.01669	1.66901	1.03361	0.33037	0.4972	1	16.23578	0.45979	19389.22656	75.2824	3	0	4	7	Skykomish	1.71E+11	130.636	405	405	3
245	137.66596	1553	1536	0.0081	0.81066	0.98818	0.31014	0.42359	1	15.06883	0.42674	58593.45313	33.93756	5	0	4	7	Skykomish	1.71E+11	155.91444	56	56	3
246	205.37355	591	535	0.0267	2.67041	1.37047	0.4727	0.99279	1	26.79405	0.7588	17581.84961	198.78272	3	0	4	7	Skykomish	1.71E+11	53.80806	77	77	2
247	204.1588	304	303	0.00048	0.04801	1.68565	0.60936	1.5324	1	38.99631	1.10438	16593.30078	5.20151	5	0	15	7	Skykomish	1.71E+11	31.62863	3053	3053	3
248	193.99752	1515	1454	0.02977	2.97775	1.01971	0.32222	0.4512	1	15.95616	0.45187	60390.87109	132.00139	3	0	4	7	Skykomish	1.71E+11	147.0226	37	37	2
249	62.00299	1553	1536	0.0081	0.81066	0.98818	0.31014	0.42359	1	15.06883	0.42674	58593.45313	33.93756	5	0	4	7	Skykomish	1.71E+11	154.67169	32	32	3
250	200.00296	336	326	0.005	0.5	3.5785	1.50915	6.478	2	154.86824	4.38587	16385.25781	215.12685	5	0	15	7	Skykomish	1.71E+11	33.63999	2625	2625	3
251	200.00296	353	336	0.0085	0.85	3.53351	1.48589	6.308	2	151.35687	4.28643	16585.25781	357.42368	5	0	15	7	Skykomish	1.71E+11	34.70608	2152	2152	3
252	187.57404	1495	1442	0.02793	2.7938	1.03718	0.33177	0.5008	1	16.33759	0.46268	19179.51563	126.80781	3	0	4	7	Skykomish	1.71E+11	124.52142	0	0	0
253	200.00433	316	304	0.006	0.6	2.7524	1.09879	3.8824	2	95.84255	2.71426	16391.28906	159.76141	5	0	15	7	Skykomish	1.71E+11	31.62869	3211	3211	3
254	188.83918	376	353	0.0117	1.17008	3.51887	1.47834	6.2532	2	150.22247	4.2543	16781.82813	488.32729	3	0	15	7	Skykomish	1.71E+11	36.26732	1444	1444	3
255	200.00435	314	304	0.005	0.5	2.98208	1.22078	4.8628	2	110.17171	3.12006	15999.57422	153.03908	5	0	15	7	Skykomish	1.71E+11	31.63	3243	3243	3
256	175.6089	535	483	0.02866	2.86626	1.4276	0.49692	1.0804	1	28.85655	0.81721	17372.13867	229.78497	3	0	4	7	Skykomish	1.71E+11	49.03515	53	53	2
257	188.54574	304	303	0.0005	0.05087	3.5409	1.50966	7.068	3	150.20345	4.25376	16596.14453	21.22893	5	0	15	7	Skykomish	1.71E+11	30.88072	3746	3746	3
258	200.00432	319	304	0.0075	0.75	3.25304	1.34485	5.3796	2	130.0891	3.68412	15985.84766	271.05937	5	0	15	7	Skykomish	1.71E+11	31.48729	3138	3138	3
259	200.0043	322	316	0.003	0.3	2.57654	1.00996	3.29	2	85.27124	2.41488	16194.13184	71.06996	5	0	15	7	Skykomish	1.71E+11	32.1281	2664	2664	3
260	67.87578	410	376	0.01621	1.62132	3.50266	1.46999	6.1928	2	148.97081	4.21885	16991.53906	671.01508	3	0	15	7	Skykomish	1.71E+11	38.40411	2668	2668	3
261	184.24392	1442	1376	0.03417	3.41726	1.03995	0.33285	0.5036	1	16.41672	0.46492	18989.80469	155.85717	3	0	4	7	Skykomish	1.71E+11	118.65163	105	105	2
262	184.40297	303	302	0.00053	0.05311	1.72091	0.62513	1.6024	1	40.48198	1.14645	16385.01563	5.97324	5	0	15	7	Skykomish	1.71E+11	31.51891	2623	2623	3
263	202.11922	1536	1511	0.01192	1.19215	1.05715	0.33684	0.48719	1	17.03206	0.48234	58383.74219	56.41042	3	0	4	7	Skykomish	1.71E+11	152.45267	32	32	3
264	132.63794	410	376	0.01621	1.62132	3.50266	1.46999	6.1928	2	148.97081	4.21885	16991.53906	671.01508	3	0	4	7	Skykomish	1.71E+11	39.30952	2060	2060	3
265	181.48679	326	314	0.00621	0.62132	3.58542	1.51277	6.5056	2	155.40778	4.40115	16185.25781	268.2567	5	0	15	7	Skykomish	1.71E+11	32.65113	3064	3064	3
266	3.8179	410	376	0.01621	1.62132	3.50266	1.46999	6.1928	2	148.97081	4.21885	16991.53906	671.01508	3	0	15	7	Skykomish	1.71E+11	41.97898	309	309	3
267	184.4031	1454	1450	0.00212	0.21244	1.14309	0.37058	0.572	1	19.63201	0.55597	60186.01563	11.58705	5	0	4	7	Skykomish	1.71E+11	145.85857	66	66	3
268	20.00044	304	304	0	0	0.87149	0.27291	0.404	1	11.73063	0.33221	16410.70117	0	5	0	15	7	Skykomish	1.71E+11	31.63	3794	3794	3
269	200.00437	305	304	0.0005	0.05	0.87994	0.27602	0.4104	1	11.94349	0.33823	16392.71094	1.65906	5	0	15	7	Skykomish	1.71E+11	31.63	3752	3752	3
270	140.52573	725	662	0.03204	3.20499	3.38084	1.40747	5.7484	2	139.71428	3.95671	17982.67578	1244.02637	3	0	4	7	Skykomish	1.71E+11	67.07587	71	71	2
271	50.02569	725	662	0.03204	3.20499	3.38084	1.40747	5.7484	2	139.71428	3.95671	17982.67578	1244.02637	3	0	4	7	Skykomish	1.71E+11	68.5062	38	38	2
272	195.19336	1376	1294	0.04071	4.07107	1.06758	0.34373	0.532	1	17.21635	0.48756	18796.66406	194.7205	0	0	4	7	Skykomish	1.71E+11	110.86829	54	54	1
273	13.86018	781	725	0.0267	2.67041	3.29356	1.36299	5.4404	2	133.24678	3.77355	18192.38672	988.5461	3	0	4	7	Skykomish	1.71E+11	70.82272	54	54	2
274	198.78736	483	446	0.01806	1.80617	1.50307	0.52925	1.202	1	31.68596	0.89734	17190.71289	158.997	3	0	4	7	Skykomish	1.71E+11	44.40534	367	367	3
275	184.51535	329	314	0.00796	0.79666	1.04373	0.33476	0.51279	1	16.50689	0.46747	16180.40527	36.53463	5	0	15	7	Skykomish	1.71E+11	32.70812	2485	2485	3
276	28.40841	781	725	0.0267	2.67041	3.29356	1.36299	5.4404	2	133.24678	3.77355	18192.38672	988.5461	3	0	4	7	Skykomish	1.71E+11	70.46989	83	83	2
277	200.00433	304	304	0	0	2.81898	1.13233	4.1068	2	100.02351	2.83267	16191.29004	0	5	0	15	7	Skykomish	1.71E+11	31.55235	3291	3291	3
278	95.53805	314	305	0.00931	0.93198	1.07589	0.34755	0.54759	1	17.43685	0.49381	15992.12109	45.14785	5	0	15	7	Skykomish	1.71E+11	31.6799	2357	2357	3
279	93.39232	314	305	0.00931	0.93198	3.59266	1.51661	6.5364	2	155.96936	4.41705	15992.12109	403.83911	5	0	15	7	Skykomish	1.71E+11	31.60387	2057	2057	3
280	187.03516	488	410	0.03807	3.80761	3.49696	1.46705	6.1716	2	148.5311	4.2064	17196.39453	1571.20313	3	0	15	7	Skykomish	1.71E+11	41.89578	196	196	2
281	49.97578	565	488	0.04089	4.08956	3.48692	1.46188	6.1344	2	147.75919	4.18454	17384.67969	1678.77867	0	0	15	7	Skykomish	1.71E+11	47.67007	106	106	1
282	194.40584	662	636	0.01269	1.2692	3.42866	1.43195	5.9208	2	143.31575	4.0587	17786.10547	505.34455	3	0	4	7	Skykomish	1.71E+11	64.34891	58	58	3
283	200.00436	304	303	0.0005	0.05	3.07127	1.26623	5.19	2	116.1775	3.29015	15799.57422	16.13817	5	0	15	7	Skykomish	1.71E+11	31.63	3223	3223	3
284	184.51612	304	303	0.00053	0.05311	3.27504	1.35637	5.4676	2	131.65985	3.72861	15785.84766	19.42681	5	0	15	7	Skykomish	1.71E+11	30.71102	2372	2372	3
285	210.05246	334	329	0.0023	0.23087	0.98451	0.31168	0.4544	1	14.84618	0.42044	16396.97461	9.52251	5	0	15	7	Skykomish	1.71E+11	34.22363	2366	2366	3
286	39.44572	565	488	0.04089	4.08956	3.48692	1.46188	6.1344	2	147.75919	4.18454	17384.67969	1678.77867	0	0	15	7	Skykomish	1.71E+11	48.91092	97	97	1
287	190.91727	636	565	0.03611	3.61197	3.47272	1.45458	6.082	2	146.67087	4.15372	17581.25	1471.80558	3	0	4	7	Skykomish	1.71E+11	58.99057	59	59	2
288	97.8389	565	488	0.04089	4.08956	3.48692	1.46188	6.1344	2	147.75919	4.18454	17384.67969	1678.77867	0	0	4	7	Skykomish	1.71E+11	49.35708	92	92	1
289	207.95808	303	301	0.00092	0.09234	3.55394	1.51654	7.1248	3	151.20287	4.28207	16399.57422	38.79332	5	0	15	7	Skykomish	1.71E+11	30.52831	2849	2849	3
290	206.10662	316	304	0.00576	0.57613	2.58733	1.01532	3.3236	2	85.90725	2.43289	15994.13184	137.50448	5	0	15	7	Skykomish	1.71E+11	31.40656	2256	2256	3
291	206.2995	1294	1208	0.04034	4.03496	1.11738	0.36349	0.5852	1	18.70057	0.5296	18595.23828	209.63149	0	0	4	7	Skykomish	1.71E+11	101.99406	142	142	1
292	175.90107	1511	1510	0.00055	0.05512	1.10974	0.35747	0.5388	1	18.60166	0.52679	58174.03125	2.84856	5	0	4	7	Skykomish	1.71E+11	151.36557	41	41	3
293	62.30179	446	422	0.0122	1.22095	1.52369	0.53815	1.2364	1	32.47986	0.91982	16985.85742	110.1726	3	0	4	7	Skykomish	1.71E+11	43.59919	285	285	3
294	37.59287	1510	1509	0.00047	0.04768	1.18824	0.38865	0.6208	1	21.0589	0.59638	57992.60547	2.78989	5	0	4	7	Skykomish	1.71E+11	151.19101	38	38	3
295	42.30347	1208	786	0.31696	31.69665	1.26395	0.42276	0.75679	1	23.38604	0.66229	18382.09766	2059.36002	0	0	4	7	Skykomish	1.71E+11	99.98911	125	125	1
296	200.00441	302	300	0.001	0.1	1.77229	0.64816	1.7056	1	42.69661	1.20917	16196.73242	11.86194	5	0	15	7	Skykomish	1.71E+11	31.1276	2777	2777	3
297	93.39232	305	304	0.00103	0.10355	3.73701	1.59183	7.104	2	167.50427	4.74372	15895.55273	48.18951	5	0	15	7	Skykomish	1.71E+11	31.32255	1928	1928	3
298	160.76664	781	725	0.0267	2.67041	3.29356	1.36299	5.4404	2	133.24678	3.77355	18192.38672	988.5461	3	0	4	7	Skykomish	1.71E+11	70.16102	38	38	2
299	185.97293	1450	1446	0.00198	0.19858	1.37277	0.4637	0.83639	1	27.3722	0.77518	59997.73047	15.10172	5	0	4	7	Skykomish	1.71E+11	143.27321	77	77	3
300	190.36017	304	304	0	0	0.87601	0.27465	0.40839	1	11.84138	0.33534	16390.70117	0	5	0	15	7	Skykomish	1.71E+11	31.59875	2964	2964	3
301	56.56983	786	781	0.00883	0.88388	3.27199	1.35204	5.3656	2	131.67009	3.7289	18248.95703	323.3288	5	0	4	7	Skykomish	1.71E+11	74.88396	0	0	0
302	89.67863	1208	786	0.31696	31.69665	1.26395	0.42276	0.75679	1	23.38604	0.66229	18382.09766	2059.36002	0	0	4	7	Skykomish	1.71E+11	81.89616	0	0	0
303	131.4594	446	422	0.0122	1.22095	1.52369	0.53815	1.2364	1	32.47986	0.91982	16985.85742	110.1726	3	0	15	7	Skykomish	1.71E+11	41.40183	76	76	3
304	206.10705	304	304	0	0	1.10216	0.36372	0.6564	1	17.96919	0.50888	16192.71094	0	5	0	15	7	Skykomish	1.71E+11	31.63	3160	3160	3
305	158.28518	304	304	0	0	3.75503	1.60141	7.182	2	168.95616	4.78484	15798.98438	0	5	0	15	7	Skykomish	1.71E+11	31.06816	1625	1625	3
306	145.22091	304	304	0	0	2.64281	1.04265	3.49	2	89.235	2.52714	15785.84766	0	5	0	15	7	Skykomish	1.71E+11	30.79549	1243	1243	3
307	176.69163	301	299	0.00108	0.10819	3.56254	1.52108	7.1624	3	151.86395	4.30079	16183.00586	45.64791	5	0	15	7	Skykomish	1.71E+11	30.22752	3091	3091	3
308	184.6104	304	304	0	0	1.19902	0.4033	0.7828	1	20.93527	0.59288	15984.42676	0	5	0	15	7	Skykomish	1.71E+11	31.63	3217	3217	3
309	200.00433	304	304	0	0	2.83475	1.14029	4.1608	2	101.02576	2.86105	15991.29004	0	5	0	15	7	Skykomish	1.71E+11	30.8599	2696	2696	3
310	166.2521	1510	1509	0.00047	0.04768	1.18824	0.38865	0.6208	1	21.0589	0.59638	57992.60547	2.78989	5	0	4	7	Skykomish	1.71E+11	150.05315	34	34	3
311	213.20341	300	300	0	0	1.87542	0.69479	1.9216	1	47.30397	1.33965	15996.73242	0	5	0	15	7	Skykomish	1.71E+11	31.02618	3124	3124	3
312	206.10666	303	301	0.00096	0.09602	3.08836	1.27498	5.254	2	117.34411	3.32319	15599.57422	31.3038	5	0	15	7	Skykomish	1.71E+11	31.10337	2947	2947	3
313	204.21006	303	298	0.0024	0.24005	3.29422	1.36641	5.5448	2	133.0359	3.76758	15597.56348	88.72472	5	0	15	7	Skykomish	1.71E+11	29.42193	981	981	3
314	47.76917	304	304	0	0	4.55194	2.02723	10.7236	3	239.56917	6.7846	15637.56348	0	5	0	15	7	Skykomish	1.71E+11	30.56955	627	627	3
315	131.78381	856	786	0.05257	5.25774	3.02807	1.22947	4.5616	2	114.41493	3.24023	18382.09766	1671.25973	0	0	4	7	Skykomish	1.71E+11	77.88908	0	0	0
316	204.01837	1446	1402	0.02064	2.0644	1.4472	0.49466	0.9332	1	30.12563	0.85315	59796.30469	172.77941	3	0	4	7	Skykomish	1.71E+11	142.71104	97	97	2
317	180.59489	304	304	0	0	0.9192	0.29134	0.45159	1	12.92133	0.36593	16189.2793	0	5	0	15	7	Skykomish	1.71E+11	31.62305	2937	2937	3
318	196.47812	422	381	0.01923	1.92364	1.54402	0.54695	1.2708	1	33.27104	0.94223	16789.28711	177.80888	3	0	15	7	Skykomish	1.71E+11	38.28418	211	211	3
319	204.99086	911	856	0.0258	2.5805	2.98282	1.20693	4.4188	2	111.33669	3.15306	18595.23828	798.18626	3	0	4	7	Skykomish	1.71E+11	82.76388	0	0	0
320	184.40175	1008	911	0.05151	5.15178	2.91085	1.17124	4.1964	2	106.51855	3.01661	18783.52344	1524.56239	0	0	4	7	Skykomish	1.71E+11	90.39533	0	0	0
321	98.75162	1055	1008	0.02391	2.39102	2.80858	1.12086	3.8904	2	99.83877	2.82743	18980.09375	663.20119	3	0	4	7	Skykomish	1.71E+11	98.68669	42	42	2
322	63.68693	1055	1008	0.02391	2.39102	2.80858	1.12086	3.8904	2	99.83877	2.82743	18980.09375	663.20119	3	0	4	7	Skykomish	1.71E+11	100.2287	0	0	0
323	30.0254	1055	1008	0.02391	2.39102	2.80858	1.12086	3.8904	2	99.83877	2.82743	18980.09375	663.20119	3	0	4	7	Skykomish	1.71E+11	103.68	0	0	0
324	191.73041	1509	1508	0.00049	0.04964	1.24092	0.40984	0.67919	1	22.78442	0.64525	57782.89453	3.14264	5	0	4	7	Skykomish	1.71E+11	148.82858	34	34	3
325	184.61088	300	298	0.00106	0.10622	1.95353	0.7305	2.0944	1	50.93325	1.44243	15771.87988	15.03071	5	0	15	7	Skykomish	1.71E+11	31.21779	3212	3212	3
326	192.76145	299	299	0	0	3.57176	1.52595	7.2028	3	152.57381	4.32089	15998.15332	0	5	0	15	7	Skykomish	1.71E+11	29.92535	3399	3399	3
327	188.26858	298	275	0.01141	1.14188	3.30361	1.37134	5.5828	2	133.7126	3.78674	15389.2793	424.18656	3	0	15	7	Skykomish	1.71E+11	28.51588	213	213	3
328	124.67034	1151	1055	0.04432	4.43278	2.77291	1.10338	3.7864	2	97.55438	2.76274	19196.66406	1201.39246	0	0	4	7	Skykomish	1.71E+11	106.07601	0	0	0
329	39.79423	1151	1055	0.04432	4.43278	2.77291	1.10338	3.7864	2	97.55438	2.76274	19196.66406	1201.39246	0	0	4	7	Skykomish	1.71E+11	109.88592	0	0	0
330	34.36975	1151	1055	0.04432	4.43278	2.77291	1.10338	3.7864	2	97.55438	2.76274	19196.66406	1201.39246	0	0	4	7	Skykomish	1.71E+11	112.65314	0	0	0
331	56.56995	1047	1041	0.0106	1.06066	0.89572	0.28092	0.41159	1	12.37898	0.35057	17447.28516	36.47735	3	0	4	7	Skykomish	1.71E+11	85.22285	193	193	3
332	204.2101	304	299	0.0024	0.24005	1.23141	0.41669	0.8276	1	21.9721	0.62224	15796.14258	14.6537	5	0	15	7	Skykomish	1.71E+11	31.01918	2869	2869	3
333	204.21007	304	301	0.00144	0.14403	2.86267	1.15442	4.2572	2	102.81179	2.91163	15791.29004	41.14054	5	0	15	7	Skykomish	1.71E+11	29.62396	2702	2702	3
334	14.30124	1151	1055	0.04432	4.43278	2.77291	1.10338	3.7864	2	97.55438	2.76274	19196.66406	1201.39246	0	0	4	7	Skykomish	1.71E+11	110.16238	72	72	1
335	190.06655	1402	1388	0.00695	0.69506	1.50862	0.52047	1.0172	1	32.48653	0.92001	59583.16406	62.73186	5	0	4	7	Skykomish	1.71E+11	140.32448	102	102	3
336	200.00436	301	295	0.003	0.3	3.11263	1.28742	5.3456	2	119.01106	3.37039	15391.29004	99.19067	5	0	15	7	Skykomish	1.71E+11	30.62516	2868	2868	3
337	200.00431	304	292	0.006	0.6	4.55299	2.02783	10.7296	3	239.66748	6.78738	15589.2793	399.50537	5	0	15	7	Skykomish	1.71E+11	29.40782	528	528	3
338	193.06749	381	361	0.00992	0.99294	1.76424	0.64387	1.6748	1	42.3844	1.20033	16576.14648	116.92107	5	0	15	7	Skykomish	1.71E+11	36.67506	190	190	3
339	197.94785	304	304	0	0	0.9618	0.30798	0.49639	1	14.02807	0.39727	15996.14258	0	5	0	15	7	Skykomish	1.71E+11	31.63	3169	3169	3
340	187.88309	1163	1151	0.00621	0.62132	2.70359	1.06956	3.5884	2	93.1843	2.63898	19389.80469	160.84981	5	0	4	7	Skykomish	1.71E+11	110.52702	62	62	3
341	194.58511	1041	1017	0.01191	1.19153	0.90159	0.28318	0.41719	1	12.52656	0.35475	17390.71484	41.46673	3	0	4	7	Skykomish	1.71E+11	82.72329	463	463	3
342	137.11702	417	395	0.01032	1.0322	4.1055	1.79381	8.948	2	197.94484	5.6058	15989.52051	567.63621	3	0	15	7	Skykomish	1.71E+11	40.50822	0	0	0
343	183.75627	1508	1454	0.02795	2.79594	1.41044	0.47938	0.88559	1	28.7476	0.81413	57581.46875	223.30165	3	0	4	7	Skykomish	1.71E+11	146.24088	44	44	2
344	184.46188	859	757	0.05417	5.41734	1.04756	0.34025	0.56919	1	16.44967	0.46585	16783.00781	247.57429	0	0	4	7	Skykomish	1.71E+11	56.57779	0	0	0
345	204.15783	757	636	0.05809	5.80937	1.06413	0.34685	0.58799	1	16.92521	0.47932	16594.72266	273.16506	0	0	4	7	Skykomish	1.71E+11	44.56525	0	0	0
346	112.16418	636	353	0.17687	17.6875	1.08762	0.35624	0.61519	1	17.60993	0.49871	16386.4375	865.33914	0	0	4	7	Skykomish	1.71E+11	38.22043	157	157	1
347	140.12912	361	353	0.00539	0.5395	1.81416	0.66623	1.7744	1	44.58705	1.26271	16374.72168	66.82915	5	0	15	7	Skykomish	1.71E+11	35.42803	341	341	3
348	47.83816	636	353	0.17687	17.6875	1.08762	0.35624	0.61519	1	17.60993	0.49871	16386.4375	865.33914	0	0	15	7	Skykomish	1.71E+11	35.37453	211	211	1
349	199.18949	292	274	0.00844	0.84452	4.55859	2.03098	10.7616	3	240.1918	6.80223	15389.2793	563.5519	5	0	15	7	Skykomish	1.71E+11	28.59203	1125	1125	3
350	67.67366	417	395	0.01032	1.0322	4.1055	1.79381	8.948	2	197.94484	5.6058	15989.52051	567.63621	3	0	15	7	Skykomish	1.71E+11	44.07616	72	72	3
351	2.30045	353	351	0.00414	0.41421	2.16373	0.82654	2.5556	2	61.39907	1.73882	16226.4375	70.65589	5	0	15	7	Skykomish	1.71E+11	35.34778	219	219	3
352	186.3916	298	289	0.00478	0.478	2.00601	0.75463	2.2136	1	53.44247	1.51349	15583.5957	70.97041	5	0	15	7	Skykomish	1.71E+11	31.11306	2915	2915	3
353	189.36755	304	289	0.00776	0.77665	2.3013	0.8913	2.9036	2	68.66996	1.94473	15588.44824	148.16807	5	0	15	7	Skykomish	1.71E+11	31.29488	3002	3002	3
354	198.04311	275	272	0.00146	0.14644	3.31131	1.37537	5.614	2	134.26787	3.80247	15187.8584	54.62779	5	0	15	7	Skykomish	1.71E+11	27.25479	622	622	3
355	195.84272	395	366	0.01439	1.43977	4.11511	1.79892	8.9904	2	198.78914	5.62971	15776.38379	795.14692	3	0	15	7	Skykomish	1.71E+11	37.88856	355	355	3
356	30.53918	440	417	0.01096	1.09678	4.0852	1.78302	8.8588	2	196.16664	5.55544	16199.22559	597.73017	3	0	15	7	Skykomish	1.71E+11	44.0997	72	72	3
357	45.45872	353	351	0.00414	0.41421	2.16373	0.82654	2.5556	2	61.39907	1.73882	16226.4375	70.65589	5	0	4	7	Skykomish	1.71E+11	34.92184	739	739	3
358	206.10708	299	289	0.0048	0.48011	3.58395	1.53239	7.2564	3	153.51491	4.34754	15793.30078	204.76529	5	0	15	7	Skykomish	1.71E+11	29.67334	2909	2909	3
359	186.39193	299	288	0.00584	0.58422	1.26096	0.42898	0.86959	1	22.93793	0.6496	15587.8584	37.23017	5	0	15	7	Skykomish	1.71E+11	30.42769	2676	2676	3
360	206.04315	288	288	0	0	1.31582	0.45196	0.95039	1	24.78029	0.70177	15399.57422	0	5	0	15	7	Skykomish	1.71E+11	30.61521	2905	2905	3
361	166.64725	295	288	0.00415	0.41596	3.15331	1.30831	5.5008	2	121.82813	3.45017	15191.29004	140.78758	5	0	15	7	Skykomish	1.71E+11	30.32644	2489	2489	3
362	160.00232	288	288	0	0	1.33819	0.4614	0.98439	1	25.54975	0.72356	15183.00586	0	5	0	15	7	Skykomish	1.71E+11	30.35828	2950	2950	3
363	191.78642	301	293	0.004	0.4	2.97516	1.21131	4.6468	2	110.17509	3.12016	15583.00586	122.43502	5	0	15	7	Skykomish	1.71E+11	28.94297	2566	2566	3
364	200.0029	293	273	0.01	1	2.97925	1.2134	4.6616	2	110.44643	3.12784	15383.00586	306.84139	3	0	15	7	Skykomish	1.71E+11	28.36905	1022	1022	3
365	200.0029	273	272	0.0005	0.05	2.98709	1.2174	4.69	2	110.96687	3.14258	15183.00586	15.41436	5	0	15	7	Skykomish	1.71E+11	27.38799	987	987	3
366	20.00043	272	272	0	0	3.36067	1.4013	5.816	2	137.85603	3.90408	14983.00586	0	5	0	15	7	Skykomish	1.71E+11	26.90833	203	203	3
367	20.00029	272	272	0	0	3.10027	1.27541	5.1092	2	118.61224	3.3591	14983.00586	0	5	0	15	7	Skykomish	1.71E+11	27.04292	1293	1293	3
368	168.85426	274	273	0.00056	0.05663	4.60969	2.05933	11.0328	3	245.05663	6.94	15176.14258	38.55808	5	0	15	7	Skykomish	1.71E+11	28.20457	628	628	3
369	185.49489	334	316	0.00915	0.91571	4.16441	1.8252	9.2096	2	203.14664	5.75311	15386.67871	516.80938	5	0	15	7	Skykomish	1.71E+11	32.11205	826	826	3
370	186.39038	366	334	0.01699	1.69956	4.12243	1.80282	9.0228	2	199.43401	5.64797	15574.96289	941.66714	3	0	15	7	Skykomish	1.71E+11	34.50025	251	251	3
371	195.84416	1197	1163	0.01688	1.688	2.67719	1.05673	3.5144	2	91.54366	2.59252	19591.23047	429.303	3	0	4	7	Skykomish	1.71E+11	116.797	112	112	3
372	40.01433	440	417	0.01096	1.09678	4.0852	1.78302	8.8588	2	196.16664	5.55544	16199.22559	597.73017	3	0	15	7	Skykomish	1.71E+11	44.09761	71	71	3
373	17.39561	289	289	0	0	3.6055	1.54379	7.3516	3	155.18443	4.39482	15585.0166	0	5	0	15	7	Skykomish	1.71E+11	29.67334	3684	3684	3
374	3.41212	440	417	0.01096	1.09678	4.0852	1.78302	8.8588	2	196.16664	5.55544	16199.22559	597.73017	3	0	15	7	Skykomish	1.71E+11	44.64828	53	53	3
375	169.70985	1052	1052	0	0	1.08489	0.35514	0.61199	1	17.52957	0.49643	17356.99219	0	5	0	4	7	Skykomish	1.71E+11	85.82788	202	202	3
376	191.87236	1017	979	0.01886	1.88659	0.91853	0.2897	0.4336	1	12.95738	0.36695	17189.28906	67.91371	3	0	4	7	Skykomish	1.71E+11	79.06947	192	192	3
377	196.36423	979	859	0.05857	5.85786	0.92221	0.29112	0.4372	1	13.05167	0.36962	16987.86328	212.40648	0	0	4	7	Skykomish	1.71E+11	67.27748	64	64	1
378	39.99244	351	329	0.01168	1.16845	2.16994	0.82945	2.5708	2	61.71923	1.74789	16178.15332	200.35096	3	0	4	7	Skykomish	1.71E+11	34.69648	283	283	3
379	147.83961	351	329	0.01168	1.16845	2.16994	0.82945	2.5708	2	61.71923	1.74789	16178.15332	200.35096	3	0	15	7	Skykomish	1.71E+11	33.46366	520	520	3
380	200.00291	329	307	0.011	1.1	2.18667	0.83728	2.612	2	62.58583	1.77243	15989.86914	191.26301	3	0	15	7	Skykomish	1.71E+11	31.86493	511	511	3
381	191.92173	307	304	0.00148	0.14894	2.20213	0.84453	2.6504	2	63.39204	1.79526	15789.86914	26.23087	5	0	15	7	Skykomish	1.71E+11	31.62644	1685	1685	3
382	57.8383	289	289	0	0	3.60829	1.54527	7.364	3	155.40172	4.40098	15396.73242	0	5	0	5	7	Skykomish	1.71E+11	29.67334	3788	3788	3
383	169.22329	289	289	0	0	3.6055	1.54379	7.3516	3	155.18443	4.39482	15585.0166	0	5	0	5	7	Skykomish	1.71E+11	29.67334	3165	3165	3
384	190.36014	304	295	0.00446	0.44682	0.98707	0.31793	0.52399	1	14.70379	0.41641	15783.00586	18.25276	5	0	15	7	Skykomish	1.71E+11	31.26419	2771	2771	3
385	28.28494	288	288	0	0	3.41805	1.44547	6.5564	2	140.90491	3.99043	15023.00586	0	5	0	15	7	Skykomish	1.71E+11	30.31784	3043	3043	3
386	200.00414	1388	1379	0.0045	0.45	1.65129	0.58134	1.2268	1	38.27791	1.08403	59381.73828	47.85452	5	0	4	7	Skykomish	1.71E+11	140.32448	133	133	3
387	192.16084	1206	1197	0.00457	0.45785	2.49328	0.96811	3.0204	2	80.48126	2.27923	19787.80078	102.37303	5	0	4	7	Skykomish	1.71E+11	119.81008	245	245	3
388	102.42424	273	253	0.01907	1.90744	4.62004	2.06519	11.0928	3	246.03677	6.96776	14999.57422	1303.80365	3	0	15	7	Skykomish	1.71E+11	26.07682	30	30	1
389	67.55622	272	253	0.02782	2.78249	4.5192	2.01767	10.9272	3	235.6158	6.67264	14963.00586	1821.37589	3	0	15	7	Skykomish	1.71E+11	25.93596	49	49	2
390	193.1637	316	302	0.00712	0.71221	4.16807	1.82716	9.226	2	203.47195	5.76233	15190.11035	402.60655	5	0	15	7	Skykomish	1.71E+11	31.53296	1347	1347	3
391	129.92053	440	417	0.01096	1.09678	4.0852	1.78302	8.8588	2	196.16664	5.55544	16199.22559	597.73017	3	0	4	7	Skykomish	1.71E+11	44.17732	42	42	3
392	152.31698	289	289	0	0	3.60829	1.54527	7.364	3	155.40172	4.40098	15396.73242	0	5	0	15	7	Skykomish	1.71E+11	29.71835	2995	2995	3
393	4.01286	1553	1506	0.02433	2.4335	1.60638	0.56484	1.2068	2	36.25418	1.02672	20588.64844	245.1052	3	0	4	7	Skykomish	1.71E+11	136.55261	355	355	2
394	28.28488	1427	1416	0.03889	3.88909	0.98243	0.308	0.4192	1	14.90742	0.42217	57405.74609	161.06917	3	0	4	7	Skykomish	1.71E+11	142.9417	54	54	2
395	127.32795	1553	1506	0.02433	2.4335	1.60638	0.56484	1.2068	2	36.25418	1.02672	20588.64844	245.1052	3	0	15	7	Skykomish	1.71E+11	134.85617	256	256	2
396	47.76929	1553	1553	0	0	1.58517	0.55565	1.1728	2	35.39351	1.00234	20636.93359	0	5	0	4	7	Skykomish	1.71E+11	136.58041	410	410	3
397	160.00231	1553	1553	0	0	1.02224	0.32433	0.4668	1	15.9799	0.45255	20796.93359	0	5	0	4	7	Skykomish	1.71E+11	136.62907	561	561	3
398	20.00029	1554	1553	0.005	0.5	1.02063	0.3237	0.4652	1	15.93455	0.45126	20816.93359	22.13462	5	0	4	7	Skykomish	1.71E+11	136.9325	619	619	3
399	190.91871	1454	1444	0.00508	0.50872	1.53434	0.53141	1.0544	1	33.49626	0.94861	57388.32813	47.34177	5	0	4	7	Skykomish	1.71E+11	145.67999	105	105	3
400	94.64079	253	244	0.00931	0.93198	6.38852	3.07602	22.0324	4	442.46747	12.53068	14894.72168	1145.64598	5	1	15	7	Skykomish	1.71E+11	25.77235	40	40	3
401	7.16265	1313	1287	0.01346	1.34619	1.07164	0.34575	0.54159	1	17.31717	0.49042	17582.91992	64.76599	3	0	4	7	Skykomish	1.71E+11	110.20103	274	274	3
402	200.00288	1506	1435	0.0355	3.55	1.62093	0.57115	1.2304	2	36.84991	1.04359	20395.50781	363.43521	3	0	4	7	Skykomish	1.71E+11	124.61514	58	58	2
403	58.5026	1553	1506	0.02433	2.4335	1.60638	0.56484	1.2068	2	36.25418	1.02672	20588.64844	245.1052	3	0	4	7	Skykomish	1.71E+11	132.0715	49	49	2
404	186.0097	1052	1039	0.00685	0.68527	1.12551	0.37148	0.66039	1	18.73963	0.5307	17187.28125	35.67684	5	0	4	7	Skykomish	1.71E+11	84.9902	457	457	3
405	200.0029	1039	1024	0.0075	0.75	1.31122	0.44781	0.906	1	24.72816	0.7003	16997.57031	51.52468	5	0	4	7	Skykomish	1.71E+11	83.51463	621	621	3
406	200.00442	289	289	0	0	3.04529	1.25666	5.2184	2	114.12344	3.23198	15395.31152	0	5	0	15	7	Skykomish	1.71E+11	30.95271	2804	2804	3
407	188.31457	1287	1258	0.01475	1.47531	1.26088	0.42187	0.7584	1	23.26546	0.65887	17389.7793	95.35818	3	0	4	7	Skykomish	1.71E+11	107.28133	150	150	3
408	149.7482	1313	1287	0.01346	1.34619	1.07164	0.34575	0.54159	1	17.31717	0.49042	17582.91992	64.76599	3	0	2	7	Skykomish	1.71E+11	110.31963	288	288	3
409	27.83786	1313	1287	0.01346	1.34619	1.07164	0.34575	0.54159	1	17.31717	0.49042	17582.91992	64.76599	3	0	4	7	Skykomish	1.71E+11	112.17255	277	277	3
410	72.16358	1337	1313	0.01171	1.17157	0.98744	0.31281	0.45719	1	14.92637	0.42271	17787.77539	48.58316	3	0	4	7	Skykomish	1.71E+11	112.54398	296	296	3
411	202.94538	1435	1207	0.10872	10.87238	1.64841	0.58312	1.2756	2	37.98717	1.0758	20195.50781	1147.42402	0	0	4	7	Skykomish	1.71E+11	120.22778	220	220	1
412	197.9943	1207	1206	0.0005	0.0505	2.43496	0.9403	2.8716	2	77.10828	2.18371	19985.79688	10.81983	5	0	4	7	Skykomish	1.71E+11	120.11276	181	181	3
413	12.99437	851	464	0.204	20.40003	1.57447	0.55362	1.2012	1	34.82277	0.98618	16578.64258	1973.5872	0	0	15	7	Skykomish	1.71E+11	64.74651	10	10	0
414	185.49613	295	275	0.01017	1.01746	1.00035	0.32317	0.5388	1	15.06433	0.42662	15581.58496	42.5822	3	0	15	7	Skykomish	1.71E+11	28.71345	3102	3102	3
415	151.00996	851	464	0.204	20.40003	1.57447	0.55362	1.2012	1	34.82277	0.98618	16578.64258	1973.5872	0	0	4	7	Skykomish	1.71E+11	48.23977	36	36	1
416	186.00914	464	440	0.01265	1.26512	4.07652	1.77841	8.8208	2	195.40839	5.53397	16388.93164	686.80981	3	0	4	7	Skykomish	1.71E+11	47.76727	80	80	3
417	17.96035	851	464	0.204	20.40003	1.57447	0.55362	1.2012	1	34.82277	0.98618	16578.64258	1973.5872	0	0	4	7	Skykomish	1.71E+11	66.12565	29	29	0
418	18.15532	1214	1060	0.07973	7.97361	1.36779	0.46605	0.89759	1	26.97083	0.76381	16984.92383	597.46374	0	0	4	7	Skykomish	1.71E+11	102.25039	216	216	1
419	204.15739	1258	1214	0.02112	2.1125	1.28881	0.43334	0.7936	1	24.20981	0.68562	17193.20898	142.08552	3	0	4	7	Skykomish	1.71E+11	102.55076	223	223	2
420	113.13958	1553	1553	0	0	0.97257	0.30524	0.42199	1	14.59497	0.41332	20750.07422	0	5	0	4	7	Skykomish	1.71E+11	136.62907	557	557	3
421	188.30134	1379	1366	0.00661	0.66134	1.75091	0.62455	1.3852	1	42.57323	1.20567	59181.73828	78.22188	5	0	4	7	Skykomish	1.71E+11	140.32448	155	155	3
422	3.05837	1060	851	0.09805	9.8059	1.38185	0.47192	0.9168	1	27.47612	0.77812	16791.7832	748.52275	0	0	4	7	Skykomish	1.71E+11	66.90084	36	36	1
423	92.51297	1337	1313	0.01171	1.17157	0.98744	0.31281	0.45719	1	14.92637	0.42271	17787.77539	48.58316	3	0	2	7	Skykomish	1.71E+11	113.44881	301	301	3
424	204.12036	288	285	0.00144	0.14403	3.41843	1.44567	6.558	2	140.93332	3.99123	14994.72168	56.39502	5	0	15	7	Skykomish	1.71E+11	29.93085	2776	2776	3
425	112.4003	1214	1060	0.07973	7.97361	1.36779	0.46605	0.89759	1	26.97083	0.76381	16984.92383	597.46374	0	0	15	7	Skykomish	1.71E+11	94.91607	0	0	0
426	202.11763	302	295	0.00333	0.3338	4.18689	1.83726	9.3124	2	205.1431	5.80965	14993.54199	190.24231	5	0	15	7	Skykomish	1.71E+11	30.53174	1671	1671	3
427	57.01599	1214	1060	0.07973	7.97361	1.36779	0.46605	0.89759	1	26.97083	0.76381	16984.92383	597.46374	0	0	15	7	Skykomish	1.71E+11	88.24229	0	0	0
428	39.17403	1337	1313	0.01171	1.17157	0.98744	0.31281	0.45719	1	14.92637	0.42271	17787.77539	48.58316	3	0	4	7	Skykomish	1.71E+11	114.65583	273	273	3
429	186.19538	1416	1397	0.01001	1.00155	1.0184	0.32185	0.45159	1	15.91322	0.45066	57377.46094	44.27859	3	0	4	7	Skykomish	1.71E+11	141.08955	73	73	3
430	198.45098	1024	1007	0.00829	0.82986	1.33833	0.45917	0.9452	1	25.66403	0.7268	16797.57031	59.16898	5	0	4	7	Skykomish	1.71E+11	82.52955	652	652	3
431	200.21032	1060	851	0.09805	9.8059	1.38185	0.47192	0.9168	1	27.47612	0.77812	16791.7832	748.52275	0	0	15	7	Skykomish	1.71E+11	66.57828	26	26	0
432	200.00441	289	289	0	0	3.63013	1.55684	7.4612	3	157.10344	4.44917	15180.16406	0	5	0	15	7	Skykomish	1.71E+11	29.83529	3499	3499	3
433	84.85471	1344	1337	0.00824	0.82495	0.97145	0.30662	0.442	1	14.49027	0.41036	17872.63086	33.21012	5	0	4	7	Skykomish	1.71E+11	115.02396	254	254	3
434	212.66662	244	242	0.0009	0.09032	6.39232	3.07833	22.0636	4	442.93732	12.54398	14798.15332	111.15142	5	1	15	7	Skykomish	1.71E+11	25.42422	88	88	3
435	204.15856	1444	1437	0.00336	0.33607	1.8013	0.64667	1.47	1	44.82067	1.26932	57191.75781	41.84872	5	0	4	7	Skykomish	1.71E+11	145.06262	66	66	3
436	189.57266	1007	991	0.00828	0.82842	1.36539	0.47055	0.98519	1	26.61409	0.75371	16592.71484	61.25311	5	0	4	7	Skykomish	1.71E+11	80.05037	263	263	3
437	200.00289	991	917	0.037	3.7	1.37287	0.47371	0.99639	1	26.87926	0.76122	16399.57422	276.30021	3	0	4	7	Skykomish	1.71E+11	72.6301	143	143	2
438	190.53253	1214	1207	0.00347	0.34753	1.74375	0.62493	1.4384	1	42.05409	1.19097	20187.22266	40.60346	5	0	4	7	Skykomish	1.71E+11	120.30999	103	103	3
439	195.35584	531	464	0.03194	3.19495	3.77316	1.61865	7.5468	2	169.7363	4.80693	16598.64258	1506.61297	3	0	4	7	Skykomish	1.71E+11	48.23977	32	32	2
440	140.5483	295	286	0.00486	0.48687	4.19791	1.84323	9.3656	2	206.11975	5.83731	14783.83691	278.80355	5	0	15	7	Skykomish	1.71E+11	30.17059	831	831	3
441	200.00442	289	289	0	0	3.06531	1.26683	5.2916	2	115.48537	3.27055	15195.31152	0	5	0	15	7	Skykomish	1.71E+11	30.01257	3072	3072	3
442	184.61417	275	274	0.00053	0.05311	1.02043	0.33114	0.5616	1	15.61742	0.44228	15385.0166	2.3044	5	0	15	7	Skykomish	1.71E+11	28.72299	2939	2939	3
443	190.58438	1366	1366	0	0	1.83208	0.66017	1.5216	1	46.22359	1.30905	58985.16797	0	5	0	4	7	Skykomish	1.71E+11	140.32448	135	135	3
444	187.5756	1397	1396	0.00052	0.05271	1.12052	0.36177	0.5504	1	18.9284	0.53605	57187.75	2.77202	5	0	4	7	Skykomish	1.71E+11	140.24971	89	89	3
445	222.7822	917	760	0.06982	6.98235	1.37552	0.47483	1.0004	1	26.97388	0.7639	16199.57422	523.24723	0	0	4	7	Skykomish	1.71E+11	56.98001	87	87	1
446	37.70041	295	286	0.00486	0.48687	4.19791	1.84323	9.3656	2	206.11975	5.83731	14783.83691	278.80355	5	0	4	7	Skykomish	1.71E+11	30.06511	929	929	3
447	17.39582	760	619	0.07985	7.98557	1.37818	0.47595	1.0044	1	27.06845	0.76657	15974.72168	600.52541	0	0	4	7	Skykomish	1.71E+11	55.10934	87	87	1
448	204.12841	289	276	0.00624	0.62414	3.07218	1.27033	5.3172	2	115.95291	3.28379	14995.31152	201.06237	5	0	15	7	Skykomish	1.71E+11	28.66349	4080	4080	3
449	172.80631	289	278	0.00569	0.56954	3.63514	1.55949	7.4836	3	157.49524	4.46027	14980.16406	249.20497	5	0	15	7	Skykomish	1.71E+11	29.20414	2666	2666	3
450	200.00288	274	273	0.0005	0.05	1.12892	0.37478	0.69319	1	18.75978	0.53127	14980.16406	2.60591	5	0	15	7	Skykomish	1.71E+11	29.23001	2721	2721	3
451	214.65894	274	274	0	0	1.06471	0.34884	0.6136	1	16.8688	0.47772	15196.73242	0	5	0	15	7	Skykomish	1.71E+11	28.72297	2881	2881	3
452	200.00436	285	278	0.0035	0.35	3.42378	1.44846	6.5804	2	141.33109	4.0025	14786.4375	137.42571	5	0	15	7	Skykomish	1.71E+11	28.9595	2510	2510	3
453	45.68099	760	619	0.07985	7.98557	1.37818	0.47595	1.0044	1	27.06845	0.76657	15974.72168	600.52541	0	0	15	7	Skykomish	1.71E+11	51.11299	23	23	0
454	112.83908	760	619	0.07985	7.98557	1.37818	0.47595	1.0044	1	27.06845	0.76657	15974.72168	600.52541	0	0	4	7	Skykomish	1.71E+11	43.09411	19	19	0
455	28.28462	278	276	0.00707	0.7071	3.63961	1.56186	7.5036	3	157.84494	4.47017	14787.02734	310.08297	5	0	15	7	Skykomish	1.71E+11	28.66339	2120	2120	3
456	28.28495	276	276	0	0	3.09738	1.28317	5.4104	2	117.67999	3.3327	14787.02734	0	5	0	15	7	Skykomish	1.71E+11	28.56751	3303	3303	3
457	189.0462	619	342	0.13521	13.5219	1.41451	0.49135	1.06	1	28.37817	0.80366	15798.15332	1066.06691	0	0	4	7	Skykomish	1.71E+11	35.90507	1203	1203	1
458	192.94926	273	273	0	0	1.20472	0.40583	0.7936	1	21.10762	0.59776	14780.16406	0	5	0	15	7	Skykomish	1.71E+11	29.25547	2737	2737	3
459	203.68287	1251	1214	0.01764	1.76438	1.64691	0.58245	1.2728	1	37.92576	1.07406	20396.93359	185.90376	3	0	4	7	Skykomish	1.71E+11	122.63023	90	90	3
460	188.85662	242	242	0	0	6.40974	3.08891	22.2068	4	445.09305	12.60503	14576.73242	0	5	1	15	7	Skykomish	1.71E+11	25.42422	311	311	3
461	184.4632	1437	1394	0.02283	2.28378	1.83805	0.66285	1.5328	1	46.49471	1.31673	56983.47266	294.99879	3	0	4	7	Skykomish	1.71E+11	140.70111	100	100	2
462	100.00219	274	274	0	0	0.9495	0.30346	0.48719	1	13.69272	0.38777	14886.19629	0	5	0	15	7	Skykomish	1.71E+11	28.526	2450	2450	3
463	180.99374	594	531	0.03204	3.20499	3.68696	1.57378	7.204	2	162.73811	4.60874	16795.21289	1449.03224	3	0	4	7	Skykomish	1.71E+11	55.40178	65	65	2
464	98.50022	1259	1251	0.00397	0.39717	1.60012	0.56211	1.1964	1	36.0002	1.01953	20598.35938	39.72388	5	0	4	7	Skykomish	1.71E+11	124.73167	215	215	3
465	164.69438	705	622	0.04932	4.93213	0.88387	0.27638	0.4004	1	12.08307	0.34219	16159.57422	165.56716	0	0	15	7	Skykomish	1.71E+11	63.56943	127	127	1
466	203.31747	1396	1395	0.00047	0.04768	1.23677	0.40822	0.67519	1	22.6439	0.64127	56998.03906	2.99988	5	0	4	7	Skykomish	1.71E+11	139.53632	100	100	3
467	37.76057	1168	1033	0.06989	6.98985	1.15986	0.3854	0.70279	1	19.79074	0.56047	16592.125	384.31938	0	0	4	7	Skykomish	1.71E+11	94.57464	45	45	1
468	192.11013	286	279	0.00341	0.3417	4.21703	1.85357	9.4568	2	207.82123	5.8855	14598.98438	197.29145	5	0	4	7	Skykomish	1.71E+11	29.35824	1150	1150	3
469	96.50697	1259	1251	0.00397	0.39717	1.60012	0.56211	1.1964	1	36.0002	1.01953	20598.35938	39.72388	5	0	15	7	Skykomish	1.71E+11	125.79756	210	210	3
470	204.19539	1366	1366	0	0	1.90511	0.69252	1.65	1	49.6232	1.40533	58788.59766	0	5	0	4	7	Skykomish	1.71E+11	140.32448	163	163	3
471	149.85503	1168	1033	0.06989	6.98985	1.15986	0.3854	0.70279	1	19.79074	0.56047	16592.125	384.31938	0	0	4	7	Skykomish	1.71E+11	84.40899	0	0	0
472	185.63025	622	494	0.06627	6.62742	0.93596	0.29644	0.4508	1	13.40707	0.37968	15991.29004	246.85412	0	0	15	7	Skykomish	1.71E+11	50.64359	54	54	1
473	7.16264	494	393	0.04663	4.66365	0.96748	0.3087	0.4828	1	14.23816	0.40322	15798.15332	184.47695	0	0	15	7	Skykomish	1.71E+11	50.05589	88	88	1
474	160.00354	276	270	0.00375	0.375	4.72446	2.14994	12.9152	3	253.40498	7.17643	14758.74316	264.00289	5	0	15	7	Skykomish	1.71E+11	28.03218	2269	2269	3
475	197.36527	1340	1168	0.08396	8.39627	1.13208	0.37414	0.66839	1	18.93858	0.53634	16796.98047	441.77002	0	0	4	7	Skykomish	1.71E+11	97.97443	42	42	1
476	146.9116	342	332	0.00674	0.67438	1.43549	0.50028	1.0928	1	29.14683	0.82543	15593.30078	54.60828	5	0	4	7	Skykomish	1.71E+11	33.93988	193	193	3
477	206.10702	278	273	0.0024	0.24005	3.42902	1.45121	6.6024	2	141.72159	4.01356	14586.4375	94.51741	5	0	15	7	Skykomish	1.71E+11	28.51728	2787	2787	3
478	176.00771	630	594	0.01984	1.98433	3.67952	1.56992	7.1748	2	162.14006	4.59181	16976.63867	893.85417	3	0	4	7	Skykomish	1.71E+11	60.22012	29	29	1
479	47.76935	332	305	0.05591	5.59188	1.7754	0.64886	1.6968	2	42.87232	1.21414	15445.0166	666.03542	0	0	4	7	Skykomish	1.71E+11	31.56866	799	799	1
480	117.16422	305	299	0.00288	0.28806	1.77823	0.65012	1.7024	2	42.99638	1.21766	15396.73242	34.41034	5	0	4	7	Skykomish	1.71E+11	31.03416	1162	1162	3
481	195.70081	494	393	0.04663	4.66365	0.96748	0.3087	0.4828	1	14.23816	0.40322	15798.15332	184.47695	0	0	4	7	Skykomish	1.71E+11	40.34867	55	55	1
482	133.71011	393	332	0.04466	4.46662	1.04292	0.33841	0.564	1	16.31782	0.46212	15581.58496	202.48993	0	0	4	7	Skykomish	1.71E+11	33.97293	87	87	1
483	89.44667	305	299	0.00288	0.28806	1.77823	0.65012	1.7024	2	42.99638	1.21766	15396.73242	34.41034	5	0	15	7	Skykomish	1.71E+11	30.72064	989	989	3
484	188.33959	273	271	0.00101	0.10174	1.27902	0.4367	0.8988	1	23.529	0.66634	14583.5957	6.65092	5	0	15	7	Skykomish	1.71E+11	27.73249	2710	2710	3
485	171.83528	242	242	0	0	6.43162	3.10221	22.3872	4	447.80688	12.68189	14380.16406	0	5	1	15	7	Skykomish	1.71E+11	25.42422	624	624	3
486	100.00221	270	267	0.003	0.3	4.73222	2.15431	12.9612	3	254.15744	7.19774	14598.74316	211.82945	5	0	15	7	Skykomish	1.71E+11	27.62027	1737	1737	3
487	191.06879	1274	1259	0.00763	0.76309	1.55592	0.54302	1.1264	1	34.22327	0.9692	20794.92969	72.55393	5	0	15	7	Skykomish	1.71E+11	126.72646	203	203	3
488	191.87232	1395	1394	0.00049	0.04964	1.31978	0.44199	0.7724	1	25.47866	0.72155	56788.32813	3.51426	5	0	4	7	Skykomish	1.71E+11	138.81911	151	151	3
489	204.12016	1394	1378	0.00768	0.76818	1.8833	0.68287	1.612	1	48.59398	1.37618	56795.1875	103.70703	5	0	4	7	Skykomish	1.71E+11	139.92917	166	166	3
490	86.3902	270	267	0.00339	0.33981	1.97447	0.73905	2.1164	2	51.99204	1.47241	14587.02734	49.08367	5	0	15	7	Skykomish	1.71E+11	27.61535	4071	4071	3
491	200.00439	274	274	0	0	0.98131	0.31595	0.5216	1	14.53702	0.41168	14786.19629	0	5	0	15	7	Skykomish	1.71E+11	28.526	2590	2590	3
492	177.45417	273	271	0.0011	0.11024	3.45462	1.46462	6.7104	2	143.63644	4.06778	14378.15332	43.99147	5	0	15	7	Skykomish	1.71E+11	28.32513	3498	3498	3
493	185.4393	1486	1340	0.07559	7.5594	1.05004	0.34124	0.572	1	16.52064	0.46786	16990.12109	346.95743	0	0	4	7	Skykomish	1.71E+11	114.33153	0	0	0
494	203.8186	1033	985	0.02288	2.28892	1.20728	0.40477	0.76359	1	21.28452	0.60277	16398.98438	135.34972	3	0	4	7	Skykomish	1.71E+11	78.89289	80	80	2
495	185.26669	299	294	0.00258	0.25888	1.92435	0.71608	2.0048	2	49.62574	1.4054	15188.44824	35.69223	5	0	15	7	Skykomish	1.71E+11	29.65922	1793	1793	3
496	200.00285	294	279	0.0075	0.75	1.93286	0.71996	2.0232	2	50.02495	1.41671	14995.31152	104.23419	5	0	15	7	Skykomish	1.71E+11	28.71971	2760	2760	3
497	204.19383	279	270	0.00432	0.4321	1.94702	0.72643	2.0544	2	50.69126	1.43558	14795.31152	60.85291	5	0	15	7	Skykomish	1.71E+11	27.83872	3638	3638	3
498	200.53492	279	273	0.00281	0.2815	4.22392	1.85737	9.4924	2	208.42995	5.90274	14394.13184	163.01014	5	0	4	7	Skykomish	1.71E+11	28.03749	1710	1710	3
499	59.61281	985	972	0.00661	0.66134	1.28637	0.43745	0.8708	1	23.88355	0.67638	16189.2793	43.88242	5	0	4	7	Skykomish	1.71E+11	78.54696	177	177	3
500	95.03392	985	972	0.00661	0.66134	1.28637	0.43745	0.8708	1	23.88355	0.67638	16189.2793	43.88242	5	0	4	7	Skykomish	1.71E+11	78.22495	341	341	3
501	184.46296	1366	1364	0.00106	0.10622	1.9917	0.73123	1.8092	1	53.79361	1.52343	58580.3125	15.87482	5	0	4	7	Skykomish	1.71E+11	140.32448	163	163	3
502	117.593	271	261	0.00508	0.50872	1.29883	0.445	0.92799	1	24.19479	0.68519	14387.02734	34.19558	5	0	15	7	Skykomish	1.71E+11	27.01003	2724	2724	3
503	40.81269	985	972	0.00661	0.66134	1.28637	0.43745	0.8708	1	23.88355	0.67638	16189.2793	43.88242	5	0	4	7	Skykomish	1.71E+11	77.52116	300	300	3
504	191.87258	707	630	0.03822	3.82283	3.63193	1.54526	6.9896	2	158.33983	4.48418	17178.06445	1681.65778	3	0	4	7	Skykomish	1.71E+11	65.08564	0	0	0
505	100.00221	267	264	0.003	0.3	5.10731	2.36501	15.176	3	291.91803	8.26712	14498.74316	243.3013	5	1	15	7	Skykomish	1.71E+11	27.22017	2802	2802	3
506	103.00903	273	270	0.00151	0.15152	4.31937	1.90893	9.9452	2	217.05264	6.14693	14180.99512	91.3704	5	0	4	7	Skykomish	1.71E+11	27.94938	1053	1053	3
507	78.86376	264	255	0.00415	0.41557	5.10911	2.36604	15.1876	3	292.10406	8.27239	14398.74316	337.24616	5	1	15	7	Skykomish	1.71E+11	26.91629	3693	3693	3
508	77.70131	271	261	0.00508	0.50872	1.29883	0.445	0.92799	1	24.19479	0.68519	14387.02734	34.19558	5	0	4	7	Skykomish	1.71E+11	26.48809	2891	2891	3
509	181.95737	1302	1274	0.01449	1.44975	1.44837	0.49705	0.9648	1	30.07009	0.85158	20988.07031	121.11259	3	0	15	7	Skykomish	1.71E+11	128.57089	84	84	3
510	186.00902	1394	1392	0.00105	0.10542	1.38286	0.46798	0.85079	1	27.73305	0.78539	56586.90234	8.12287	5	0	4	7	Skykomish	1.71E+11	138.17584	77	77	3
511	133.10698	264	255	0.00415	0.41557	5.10911	2.36604	15.1876	3	292.10406	8.27239	14398.74316	337.24616	5	1	4	7	Skykomish	1.71E+11	26.40862	2864	2864	3
512	28.28462	261	255	0.02121	2.12132	1.31435	0.45152	0.9512	1	24.72194	0.70012	14190.45898	145.69714	3	0	4	7	Skykomish	1.71E+11	26.27825	2575	2575	2
513	20.00028	255	255	0	0	5.11619	2.37009	15.2332	3	292.83527	8.29309	14182.1748	0	5	1	4	7	Skykomish	1.71E+11	26.29833	2212	2212	3
514	191.18851	271	269	0.00093	0.09383	3.5002	1.48856	6.9048	2	147.07433	4.16514	14196.73242	38.34159	5	0	15	7	Skykomish	1.71E+11	28.12406	2271	2271	3
515	204.21006	242	241	0.00048	0.04801	6.44289	3.10907	22.4804	4	449.20813	12.72157	14195.31152	59.91746	5	1	15	7	Skykomish	1.71E+11	25.24255	459	459	3
516	184.13522	1378	1374	0.00207	0.2071	1.95906	0.71664	1.7492	1	52.20102	1.47833	56586.90234	30.03555	5	0	4	7	Skykomish	1.71E+11	138.83514	286	286	3
517	184.61085	274	273	0.00053	0.05311	1.07568	0.35351	0.6308	1	17.17416	0.48637	14586.19629	2.5341	5	0	15	7	Skykomish	1.71E+11	28.526	2360	2360	3
518	94.98339	273	270	0.00151	0.15152	4.31937	1.90893	9.9452	2	217.05264	6.14693	14180.99512	91.3704	5	0	15	7	Skykomish	1.71E+11	27.17146	1154	1154	3
519	202.24771	972	947	0.01192	1.19215	1.31958	0.45131	0.91799	1	25.01518	0.70842	15992.71094	82.85063	3	0	4	7	Skykomish	1.71E+11	75.35644	293	293	3
520	192.89249	1622	1486	0.06638	6.63891	0.98625	0.31605	0.50239	1	14.74385	0.41754	17194.97656	271.93807	0	0	4	7	Skykomish	1.71E+11	132.05736	29	29	0
521	188.83999	1364	1363	0.0005	0.05087	2.04615	0.75577	1.9132	1	56.49347	1.5999	58392.02734	7.98448	5	0	4	7	Skykomish	1.71E+11	140.32448	166	166	3
522	192.01788	749	707	0.01896	1.89684	3.58777	1.52244	6.82	2	154.84845	4.38531	17399.49023	816.01646	3	0	4	7	Skykomish	1.71E+11	71.31219	18	18	0
523	181.49989	947	871	0.04111	4.11138	1.37685	0.47539	1.0024	1	27.02114	0.76523	15783.00586	308.64094	0	0	4	7	Skykomish	1.71E+11	68.24419	0	0	0
524	200.00284	871	732	0.0695	6.95	1.39399	0.48264	1.0284	1	27.63483	0.78261	15598.15332	533.5854	0	0	4	7	Skykomish	1.71E+11	54.17303	33	33	1
525	18.15531	749	707	0.01896	1.89684	3.58777	1.52244	6.82	2	154.84845	4.38531	17399.49023	816.01646	3	0	3	7	Skykomish	1.71E+11	74.73653	33	33	3
526	214.65962	732	601	0.06048	6.04889	1.41992	0.49365	1.0684	1	28.57528	0.80925	15398.15332	480.20723	0	0	4	7	Skykomish	1.71E+11	41.153	82	82	1
527	200.00283	601	505	0.048	4.8	1.43269	0.49909	1.0884	1	29.04388	0.82252	15181.58496	387.30943	0	0	4	7	Skykomish	1.71E+11	31.57367	590	590	1
528	177.16505	505	494	0.0055	0.55	1.43523	0.50017	1.0924	1	29.13747	0.82517	14981.58496	44.52222	5	0	4	7	Skykomish	1.71E+11	30.5273	1150	1150	3
529	22.83778	505	494	0.0055	0.55	1.43523	0.50017	1.0924	1	29.13747	0.82517	14981.58496	44.52222	5	0	15	7	Skykomish	1.71E+11	30.42426	1716	1716	3
530	163.41406	255	243	0.00727	0.72792	5.26243	2.45395	16.1864	3	308.13492	8.72638	14162.1748	623.14351	5	1	4	7	Skykomish	1.71E+11	25.52109	2195	2195	3
531	205.02823	1330	1302	0.01335	1.3352	1.38314	0.46953	0.87279	1	27.6702	0.78361	21197.78125	102.64137	3	0	15	7	Skykomish	1.71E+11	131.78981	102	102	3
532	179.75439	1707	1622	0.04685	4.68523	0.91031	0.28653	0.42559	1	12.74749	0.361	17376.40234	165.92713	0	0	4	7	Skykomish	1.71E+11	142.90376	0	0	0
533	175.48207	269	267	0.00108	0.10819	3.50969	1.49355	6.9456	2	147.79443	4.18554	13983.5957	44.42467	5	0	15	7	Skykomish	1.71E+11	28.12352	1848	1848	3
534	202.11772	1374	1374	0	0	2.07336	0.76813	1.9672	1	57.86224	1.63866	56393.76172	0	5	0	4	7	Skykomish	1.71E+11	137.54187	410	410	3
535	199.38368	1392	1374	0.00844	0.84452	1.48612	0.51109	0.9876	1	31.60724	0.89511	56397.19141	74.15874	5	0	4	7	Skykomish	1.71E+11	137.42345	299	299	3
536	190.85516	241	229	0.0061	0.61047	6.47135	3.12638	22.7164	4	452.75385	12.82199	13987.02734	767.87696	5	1	15	7	Skykomish	1.71E+11	23.70613	604	604	3
537	193.59	270	253	0.00844	0.844	4.32359	1.91128	9.968	2	217.43248	6.15769	13983.00586	509.8355	5	0	15	7	Skykomish	1.71E+11	26.0342	1019	1019	3
538	204.15919	273	273	0	0	1.17248	0.39282	0.754	1	20.08284	0.56874	14397.91211	0	5	0	15	7	Skykomish	1.71E+11	28.4523	1602	1602	3
539	168.72785	617	533	0.04032	4.03295	0.98474	0.31545	0.5008	1	14.70267	0.41637	15193.30078	164.73328	0	0	4	7	Skykomish	1.71E+11	34.4684	808	808	1
540	164.71669	759	749	0.00577	0.57757	3.55341	1.50474	6.6896	2	152.15654	4.30907	17572.63086	244.15341	5	0	3	7	Skykomish	1.71E+11	74.7319	28	28	2
541	195.84323	1363	1363	0	0	2.09608	0.7784	2.0112	1	59.0211	1.67148	58195.45703	0	5	0	4	7	Skykomish	1.71E+11	138.93666	177	177	3
542	39.11602	617	533	0.04032	4.03295	0.98474	0.31545	0.5008	1	14.70267	0.41637	15193.30078	164.73328	0	0	4	7	Skykomish	1.71E+11	43.30909	425	425	1
543	206.10563	533	496	0.01776	1.77642	1.01317	0.32663	0.53119	1	15.48254	0.43846	14985.0166	76.40993	3	0	4	7	Skykomish	1.71E+11	30.72449	1761	1761	3
544	57.16335	496	487	0.00457	0.45785	1.02271	0.3304	0.54159	1	15.74807	0.44598	14776.73242	20.03171	5	0	4	7	Skykomish	1.71E+11	30.37976	2306	2306	3
545	191.8633	494	486	0.00397	0.39717	1.48164	0.52003	1.1668	1	30.87074	0.87425	14781.58496	34.06385	5	0	15	7	Skykomish	1.71E+11	29.72897	2527	2527	3
546	193.01388	267	253	0.00695	0.69506	3.51526	1.49648	6.9696	2	148.21782	4.19753	13798.74316	286.21027	5	0	15	7	Skykomish	1.71E+11	26.35575	891	891	3
547	23.97595	742	617	0.06638	6.6389	0.96515	0.30779	0.48039	1	14.17608	0.40146	15381.58496	261.46557	0	0	4	7	Skykomish	1.71E+11	44.569	324	324	1
548	123.7048	229	226	0.0014	0.14075	6.4836	3.13384	22.8184	4	454.28522	12.86536	13790.45898	177.64504	5	1	15	7	Skykomish	1.71E+11	19.22743	67	67	3
549	98.85867	921	867	0.03954	3.95406	0.90948	0.28621	0.4248	1	12.72647	0.36041	15718.15332	139.80194	3	0	4	7	Skykomish	1.71E+11	69.13902	135	135	2
550	32.83792	921	867	0.03954	3.95406	0.90948	0.28621	0.4248	1	12.72647	0.36041	15718.15332	139.80194	3	0	15	7	Skykomish	1.71E+11	67.71629	215	215	2
551	167.1649	867	742	0.0625	6.25	0.96126	0.30628	0.47639	1	14.0725	0.39853	15581.58496	244.35072	0	0	15	7	Skykomish	1.71E+11	58.11728	159	159	1
552	32.83792	867	742	0.0625	6.25	0.96126	0.30628	0.47639	1	14.0725	0.39853	15581.58496	244.35072	0	0	4	7	Skykomish	1.71E+11	55.39104	247	247	1
553	162.41791	742	617	0.06638	6.6389	0.96515	0.30779	0.48039	1	14.17608	0.40146	15381.58496	261.46557	0	0	4	7	Skykomish	1.71E+11	44.97583	195	195	1
554	138.11041	496	487	0.00457	0.45785	1.02271	0.3304	0.54159	1	15.74807	0.44598	14776.73242	20.03171	5	0	15	7	Skykomish	1.71E+11	29.82177	2532	2532	3
555	183.83597	243	242	0.00049	0.04964	5.32631	2.49056	16.602	3	314.94781	8.91932	13997.32227	43.44055	5	1	4	7	Skykomish	1.71E+11	24.36969	860	860	3
556	199.62515	1538	1330	0.10326	10.32661	1.30797	0.43815	0.7724	1	25.01771	0.7085	21399.20703	717.74088	0	0	15	7	Skykomish	1.71E+11	134.31799	219	219	1
557	183.05678	1374	1373	0.00049	0.04964	2.67584	1.04955	3.3364	2	91.94814	2.60397	56184.05078	12.68235	5	0	4	7	Skykomish	1.71E+11	136.7939	317	317	3
558	100.45775	1363	1340	0.01122	1.12276	2.11829	0.78851	2.0556	1	60.16125	1.70377	57994.03125	187.65712	3	0	4	7	Skykomish	1.71E+11	137.19702	305	305	3
559	43.56906	229	226	0.0014	0.14075	6.4836	3.13384	22.8184	4	454.28522	12.86536	13790.45898	177.64504	5	1	15	7	Skykomish	1.71E+11	19.24233	59	59	3
560	174.34937	253	243	0.0054	0.54097	4.32848	1.91399	9.9944	2	217.87216	6.17014	13781.58496	327.44468	5	0	15	7	Skykomish	1.71E+11	24.7255	894	894	3
561	194.76755	486	479	0.00347	0.34753	1.50982	0.53216	1.2132	1	31.94479	0.90467	14580.16406	30.84287	5	0	15	7	Skykomish	1.71E+11	29.02387	1790	1790	3
562	28.28493	461	461	0	0	0.89151	0.28094	0.42759	1	12.2121	0.34584	14200.16406	0	5	0	15	7	Skykomish	1.71E+11	27.17592	2014	2014	3
563	38.0552	229	226	0.0014	0.14075	6.4836	3.13384	22.8184	4	454.28522	12.86536	13790.45898	177.64504	5	1	15	7	Skykomish	1.71E+11	19.22743	57	57	3
564	139.87383	1539	1538	0.00069	0.06903	1.24658	0.41297	0.6972	1	22.93357	0.64947	21544.0625	4.39853	5	0	15	7	Skykomish	1.71E+11	134.93015	408	408	3
565	84.62002	242	241	0.0005	0.05087	5.38328	2.52345	16.986	3	321.06241	9.09249	13795.90137	45.3772	5	1	4	7	Skykomish	1.71E+11	23.93898	555	555	3
566	189.36815	487	480	0.00362	0.36243	1.0397	0.33713	0.5604	1	16.22648	0.45953	14580.16406	16.33875	5	0	15	7	Skykomish	1.71E+11	29.12239	1934	1934	3
567	208.95168	253	241	0.00554	0.55409	3.5185	1.49819	6.9836	2	148.46469	4.20452	13597.32227	228.54479	5	0	15	7	Skykomish	1.71E+11	23.17294	27	27	2
568	183.62189	810	759	0.02392	2.39283	3.52981	1.4926	6.6008	2	150.31961	4.25705	17785.77148	999.2843	3	0	3	7	Skykomish	1.71E+11	78.51185	35	35	2
569	200.00439	273	263	0.005	0.5	1.188	0.39919	0.7748	1	20.56789	0.58248	14189.62793	28.57077	5	0	15	7	Skykomish	1.71E+11	27.31405	1590	1590	3
570	17.69998	810	759	0.02392	2.39283	3.52981	1.4926	6.6008	2	150.31961	4.25705	17785.77148	999.2843	3	0	4	7	Skykomish	1.71E+11	80.08486	31	31	2
571	99.85612	1363	1340	0.01122	1.12276	2.11829	0.78851	2.0556	1	60.16125	1.70377	57994.03125	187.65712	3	0	2	7	Skykomish	1.71E+11	135.02061	261	261	3
572	148.10882	243	243	0	0	4.36933	1.93649	10.2068	2	221.58279	6.27522	13596.73242	0	5	0	15	7	Skykomish	1.71E+11	24.01204	792	792	3
573	110.00207	242	241	0.0005	0.05087	5.38328	2.52345	16.986	3	321.06241	9.09249	13795.90137	45.3772	5	1	15	7	Skykomish	1.71E+11	23.26667	632	632	3
574	22.83778	254	245	0.00439	0.43933	1.17825	0.38879	0.666	1	20.54917	0.58195	13585.0166	25.08171	5	0	15	7	Skykomish	1.71E+11	26.42401	2989	2989	3
575	195.98738	226	226	0	0	6.49516	3.14088	22.9148	4	455.7319	12.90633	13577.32227	0	5	1	15	7	Skykomish	1.71E+11	19.22668	130	130	3
576	44.58796	243	243	0	0	4.36933	1.93649	10.2068	2	221.58279	6.27522	13596.73242	0	5	0	4	7	Skykomish	1.71E+11	23.34544	536	536	3
577	204.15767	263	254	0.00432	0.4321	0.95582	0.30068	0.4284	1	14.06641	0.39836	13793.30078	16.88619	5	0	15	7	Skykomish	1.71E+11	26.52107	2500	2500	3
578	100.0014	267	263	0.004	0.4	0.94735	0.29734	0.4196	1	13.84421	0.39206	13893.30078	15.38475	5	0	15	7	Skykomish	1.71E+11	27.44547	1743	1743	3
579	184.46293	1373	1373	0	0	2.73115	1.07616	3.4808	2	95.42827	2.70253	55982.625	0	5	0	4	7	Skykomish	1.71E+11	136.20834	190	190	3
580	193.01458	479	472	0.00347	0.34753	1.5194	0.5363	1.2292	1	32.31398	0.91513	14378.74316	31.19933	5	0	15	7	Skykomish	1.71E+11	28.32445	2193	2193	3
581	178.67122	461	456	0.0027	0.27048	0.89191	0.28109	0.428	1	12.22212	0.34613	14171.87988	9.18444	5	0	15	7	Skykomish	1.71E+11	26.72017	1877	1877	3
582	202.34849	480	472	0.00381	0.38148	1.04613	0.33968	0.5676	1	16.40918	0.4647	14387.02734	17.39118	5	0	15	7	Skykomish	1.71E+11	28.28703	2167	2167	3
583	20.00044	472	471	0.005	0.5	1.5224	0.5376	1.2344	1	32.42946	0.9184	14177.32227	45.04764	5	0	15	7	Skykomish	1.71E+11	28.23064	2071	2071	3
584	20.00028	472	471	0.005	0.5	1.05171	0.34191	0.574	1	16.56813	0.4692	14177.32227	23.01473	5	0	15	7	Skykomish	1.71E+11	28.22573	3654	3654	3
585	177.19547	241	226	0.00811	0.81145	3.6039	1.54327	7.3572	2	155.03238	4.39052	13380.75391	349.50214	5	0	15	7	Skykomish	1.71E+11	19.47582	28	28	2
586	178.35684	254	245	0.00439	0.43933	1.17825	0.38879	0.666	1	20.54917	0.58195	13585.0166	25.08171	5	0	4	7	Skykomish	1.71E+11	25.80087	1067	1067	3
587	203.42051	1340	1333	0.00333	0.3338	2.1678	0.81112	2.1564	1	62.7386	1.77676	57789.17578	58.18152	5	0	2	7	Skykomish	1.71E+11	133.87193	393	393	3
588	185.657	879	810	0.03572	3.57259	3.46809	1.46094	6.3716	2	145.56372	4.12236	17978.91211	1444.77034	3	0	4	7	Skykomish	1.71E+11	82.4229	42	42	2
589	13.86017	924	879	0.02064	2.06432	3.32966	1.39039	5.8732	2	135.14537	3.82732	18196.9082	775.06761	3	0	4	7	Skykomish	1.71E+11	87.88701	28	28	1
590	206.32973	241	226	0.00677	0.67744	5.40228	2.53445	17.1156	3	323.11285	9.15056	13599.33301	608.11851	5	1	15	7	Skykomish	1.71E+11	22.46333	478	478	3
591	53.53633	226	226	0	0	3.62612	1.55503	7.456	2	156.76271	4.43952	13195.90137	0	5	0	15	7	Skykomish	1.71E+11	19.02861	62	62	3
592	166.15378	471	464	0.00404	0.4043	1.83129	0.67396	1.8096	2	45.35358	1.28441	14157.32227	50.94268	5	0	15	7	Skykomish	1.71E+11	27.53249	3155	3155	3
593	204.19569	263	248	0.0072	0.72016	1.19744	0.40308	0.78759	1	20.86558	0.59091	13989.62793	41.74722	5	0	15	7	Skykomish	1.71E+11	26.68742	1657	1657	3
594	187.547	226	226	0	0	6.50694	3.14805	23.0132	4	457.20804	12.94813	13375.90137	0	5	1	15	7	Skykomish	1.71E+11	19.21987	138	138	3
595	184.40203	464	455	0.00478	0.478	1.83837	0.67717	1.8248	2	45.67042	1.29339	13984.18555	60.64929	5	0	15	7	Skykomish	1.71E+11	26.64297	3625	3625	3
596	146.91148	243	239	0.00269	0.26975	4.43086	1.97	10.5104	2	227.27322	6.43638	13395.31152	170.32383	5	0	4	7	Skykomish	1.71E+11	22.13382	72	72	3
597	131.78248	245	239	0.0045	0.45066	1.19569	0.39605	0.68959	1	21.09496	0.5974	13380.16406	26.41151	5	0	4	7	Skykomish	1.71E+11	23.23541	106	106	3
598	56.56927	1340	1321	0.03358	3.35876	0.9266	0.28939	0.40079	1	13.29869	0.37661	18651.47461	124.09367	3	0	4	7	Skykomish	1.71E+11	113.33604	71	71	2
599	56.56926	239	237	0.00353	0.35355	4.59219	2.05819	11.3216	2	242.51273	6.86796	13247.02734	238.20551	5	0	4	7	Skykomish	1.71E+11	21.29134	97	97	3
600	200.47031	1373	1340	0.01548	1.5483	2.75619	1.08824	3.5472	2	97.02253	2.74768	55794.33984	417.33977	3	0	4	7	Skykomish	1.71E+11	135.26614	33	33	3
601	89.57945	226	226	0	0	3.62612	1.55503	7.456	2	156.76271	4.43952	13195.90137	0	5	0	15	7	Skykomish	1.71E+11	19.3686	62	62	3
602	23.92483	226	226	0	0	3.62612	1.55503	7.456	2	156.76271	4.43952	13195.90137	0	5	0	15	7	Skykomish	1.71E+11	18.9597	73	73	3
603	206.10667	456	451	0.0024	0.24005	1.01837	0.33061	0.56319	1	15.54897	0.44034	13987.02734	10.36997	5	0	15	7	Skykomish	1.71E+11	26.22588	1638	1638	3
604	198.44974	226	226	0	0	6.51578	3.15344	23.0872	4	458.31769	12.97956	13182.76465	0	5	1	15	7	Skykomish	1.71E+11	18.91356	109	109	3
605	175.11685	1333	1323	0.0054	0.54097	2.24848	0.84822	2.326	1	67.04215	1.89863	57579.46484	100.75907	5	0	2	7	Skykomish	1.71E+11	132.77043	452	452	3
606	28.28493	226	226	0	0	3.62612	1.55503	7.456	2	156.76271	4.43952	13195.90137	0	5	0	15	7	Skykomish	1.71E+11	18.54	78	78	3
607	14.30125	226	226	0	0	3.62612	1.55503	7.456	2	156.76271	4.43952	13195.90137	0	5	0	15	7	Skykomish	1.71E+11	18.378	69	69	3
608	200.51499	924	879	0.02064	2.06432	3.32966	1.39039	5.8732	2	135.14537	3.82732	18196.9082	775.06761	3	0	4	7	Skykomish	1.71E+11	88.1044	20	20	0
609	195.81109	1321	1248	0.03624	3.62424	0.94473	0.29633	0.41719	1	13.77473	0.3901	18594.9043	138.69561	3	0	4	7	Skykomish	1.71E+11	106.09013	2	2	0
610	190.52827	455	447	0.00397	0.39717	1.84411	0.67979	1.8372	2	45.92829	1.30069	13795.90137	50.67888	5	0	15	7	Skykomish	1.71E+11	25.77365	1408	1408	3
611	181.04415	226	226	0	0	5.42249	2.54615	17.254	3	325.30051	9.21251	13377.91211	0	5	1	15	7	Skykomish	1.71E+11	22.46333	868	868	3
612	189.93765	1248	924	0.16482	16.4828	1.0902	0.35309	0.5612	1	17.86559	0.50595	18393.47852	818.10782	0	0	4	7	Skykomish	1.71E+11	94.73225	28	28	0
613	131.78265	237	226	0.00826	0.82621	4.59364	2.05901	11.33	2	242.65051	6.87186	13190.45898	556.9768	5	0	4	7	Skykomish	1.71E+11	20.32557	65	65	3
614	190.91788	447	438	0.00457	0.45785	1.8548	0.68466	1.8604	2	46.41021	1.31434	13594.48047	59.03429	5	0	15	7	Skykomish	1.71E+11	25.04987	1262	1262	3
615	127.10601	444	226	0.16993	16.99351	0.91995	0.28765	0.404	1	13.09458	0.37083	13185.60645	618.21134	0	0	4	7	Skykomish	1.71E+11	19.88916	54	54	1
616	204.19417	438	415	0.01104	1.10426	1.87963	0.696	1.9148	2	47.53755	1.34626	13397.91211	145.83792	3	0	15	7	Skykomish	1.71E+11	22.65507	1259	1259	3
617	60.00132	226	226	0	0	5.44849	2.56122	17.4328	3	328.12372	9.29246	13193.05957	0	5	1	15	7	Skykomish	1.71E+11	22.46333	1676	1676	3
618	54.46388	415	226	0.3341	33.4108	1.89855	0.70467	1.9568	2	48.40537	1.37084	13189.62793	4493.06448	0	0	15	7	Skykomish	1.71E+11	22.46333	1382	1382	0
619	200.00439	248	243	0.0025	0.25	1.26001	0.429	0.87519	1	22.88751	0.64817	13781.34375	15.89647	5	0	15	7	Skykomish	1.71E+11	25.87578	1343	1343	3
620	47.7693	446	444	0.00414	0.41421	0.91645	0.28628	0.4004	1	13.00562	0.36831	13233.89063	14.96641	5	0	4	7	Skykomish	1.71E+11	25.62566	370	370	3
621	70.58808	226	226	0	0	4.70033	2.11795	11.8944	2	252.95174	7.16359	13057.32227	0	5	0	4	7	Skykomish	1.71E+11	19.0828	60	60	3
622	14.26581	226	226	0	0	4.70033	2.11795	11.8944	2	252.95174	7.16359	13057.32227	0	5	0	4	7	Skykomish	1.71E+11	18.91044	54	54	3
623	174.72846	1340	1332	0.00432	0.43277	2.79151	1.10534	3.642	2	99.29235	2.81196	55581.19922	119.38285	5	0	4	7	Skykomish	1.71E+11	132.29355	17	17	0
624	36.99423	226	226	0	0	5.73819	2.7287	19.3984	3	360.50262	10.20943	13133.05957	0	5	1	15	7	Skykomish	1.71E+11	22.46333	1456	1456	3
625	10.88901	226	226	0	0	5.73819	2.7287	19.3984	3	360.50262	10.20943	13133.05957	0	5	1	4	7	Skykomish	1.71E+11	22.52723	942	942	3
626	100.00139	226	226	0	0	1.30852	0.4493	0.94639	1	24.51252	0.69419	13184.77539	0	5	0	4	7	Skykomish	1.71E+11	22.4579	1733	1733	3
627	17.16278	240	226	0.00672	0.67215	1.28859	0.44094	0.9168	1	23.83885	0.67511	13393.05957	44.5163	5	0	4	7	Skykomish	1.71E+11	23.01888	410	410	3
628	187.30533	240	226	0.00672	0.67215	1.28859	0.44094	0.9168	1	23.83885	0.67511	13393.05957	44.5163	5	0	15	7	Skykomish	1.71E+11	23.22569	1342	1342	3
629	185.40143	243	240	0.00159	0.15933	1.27686	0.43603	0.8996	1	23.44616	0.66399	13581.34375	10.37866	5	0	15	7	Skykomish	1.71E+11	25.52082	1747	1747	3
630	175.87703	451	447	0.00216	0.21638	1.05504	0.34523	0.606	1	16.58055	0.46956	13778.74316	9.9677	5	0	15	7	Skykomish	1.71E+11	25.82447	1812	1812	3
631	177.58106	226	226	0	0	3.63329	1.55883	7.488	2	157.32259	4.45538	12982.76465	0	5	0	15	7	Skykomish	1.71E+11	17.21264	51	51	3
632	192.16128	226	226	0	0	6.52728	3.16045	23.1836	4	459.76273	13.02048	12977.91211	0	5	1	15	7	Skykomish	1.71E+11	17.0456	71	71	3
633	192.97556	1008	924	0.0417	4.17036	3.11939	1.28453	5.1576	2	119.98544	3.39799	18398.33398	1390.15929	0	0	4	7	Skykomish	1.71E+11	93.99056	28	28	0
634	196.47224	1323	1315	0.0039	0.39052	2.33677	0.88915	2.5192	1	71.89792	2.03615	57394.60938	78.00575	5	0	2	7	Skykomish	1.71E+11	131.57852	397	397	3
635	94.57959	226	226	0	0	5.87158	2.80717	20.3828	3	375.7883	10.64232	13084.77539	0	5	1	4	7	Skykomish	1.71E+11	22.45422	1042	1042	3
636	29.98058	1315	1298	0.0081	0.81066	2.39282	0.91532	2.646	1	75.05978	2.12569	57189.75391	169.04736	5	0	2	7	Skykomish	1.71E+11	131.4312	389	389	3
637	21.01869	1315	1298	0.0081	0.81066	2.39282	0.91532	2.646	1	75.05978	2.12569	57189.75391	169.04736	5	0	4	7	Skykomish	1.71E+11	131.27937	562	562	3
638	175.25256	226	226	0	0	4.70379	2.11991	11.9148	2	253.28447	7.17302	12972.46973	0	5	0	4	7	Skykomish	1.71E+11	17.89652	59	59	3
639	209.46897	1332	1271	0.02754	2.75493	2.8252	1.12168	3.7336	2	101.47868	2.87388	55396.34375	776.6894	3	0	4	7	Skykomish	1.71E+11	128.66866	59	59	2
640	56.56989	448	445	0.0053	0.53033	0.88968	0.27882	0.40839	1	12.2199	0.34606	13451.04883	18.0043	5	0	4	7	Skykomish	1.71E+11	25.5683	2781	2781	3
641	155.26367	1315	1298	0.0081	0.81066	2.39282	0.91532	2.646	1	75.05978	2.12569	57189.75391	169.04736	5	0	2	7	Skykomish	1.71E+11	130.33496	451	451	3
642	52.30153	226	226	0	0	4.7136	2.12546	11.9728	2	254.23018	7.1998	12787.61719	0	5	0	4	7	Skykomish	1.71E+11	18.90957	71	71	3
643	187.88251	226	226	0	0	6.537	3.16638	23.2652	4	460.9855	13.05511	12781.34375	0	5	1	15	7	Skykomish	1.71E+11	14.72185	93	93	3
644	203.58513	226	226	0	0	3.64437	1.56471	7.5376	2	158.18983	4.47994	12797.91211	0	5	0	15	7	Skykomish	1.71E+11	15.19318	86	86	3
645	191.73057	1019	1008	0.00546	0.54611	3.01069	1.23044	4.8072	2	112.4657	3.18503	18599.75977	170.63555	5	0	4	7	Skykomish	1.71E+11	102.03805	171	171	3
646	177.09003	226	226	0	0	5.87576	2.80963	20.414	3	376.27133	10.656	12988.20703	0	5	1	4	7	Skykomish	1.71E+11	22.05597	1836	1836	3
647	206.10702	447	438	0.00432	0.4321	1.06841	0.35059	0.62199	1	16.96386	0.48041	13593.89063	20.36446	5	0	15	7	Skykomish	1.71E+11	24.84913	1422	1422	3
648	20.00044	226	226	0	0	6.00403	2.88499	21.3548	3	391.30466	11.08175	12803.35449	0	5	1	4	7	Skykomish	1.71E+11	21.75799	1933	1933	3
649	69.93936	1298	1282	0.00828	0.82842	2.5029	0.96712	2.9044	1	81.44675	2.30657	56980.04297	187.45213	5	0	2	7	Skykomish	1.71E+11	129.91452	423	423	3
650	69.20426	226	226	0	0	4.7136	2.12546	11.9728	2	254.23018	7.1998	12787.61719	0	5	0	15	7	Skykomish	1.71E+11	16.78319	90	90	3
651	201.00873	445	437	0.00375	0.37534	0.8929	0.28006	0.41159	1	12.29997	0.34833	13394.48047	12.82618	5	0	4	7	Skykomish	1.71E+11	24.84174	1657	1657	3
652	176.0061	424	226	0.10913	10.91382	1.0276	0.33294	0.55519	1	15.86029	0.44916	12984.77539	480.89498	0	0	4	7	Skykomish	1.71E+11	21.8063	1686	1686	1
653	190.14479	437	424	0.00661	0.66134	1.01261	0.32696	0.53799	1	15.44435	0.43738	13181.34375	28.37665	5	0	4	7	Skykomish	1.71E+11	23.6388	2119	2119	3
654	88.79715	226	226	0	0	4.7136	2.12546	11.9728	2	254.23018	7.1998	12787.61719	0	5	0	15	7	Skykomish	1.71E+11	15.11286	27	27	2
655	177.67549	1271	1266	0.0027	0.27048	2.86135	1.13927	3.8332	2	103.84843	2.94099	55174.91797	78.038	5	0	4	7	Skykomish	1.71E+11	126.94144	50	50	3
656	14.01882	226	226	0	0	4.80754	2.17795	12.4976	2	263.4483	7.46086	12574.48047	0	5	0	15	7	Skykomish	1.71E+11	15.00637	22	22	2
657	174.42736	1020	1019	0.00055	0.05512	2.92907	1.19011	4.5528	2	106.96224	3.02917	18781.18555	16.37964	5	0	4	7	Skykomish	1.71E+11	103.12794	250	250	3
658	118.99519	1298	1282	0.00828	0.82842	2.5029	0.96712	2.9044	1	81.44675	2.30657	56980.04297	187.45213	5	0	4	7	Skykomish	1.71E+11	129.30023	561	561	3
659	164.69586	226	226	0	0	7.43597	3.71636	31.008	4	581.24884	16.46097	12588.20703	0	5	1	15	7	Skykomish	1.71E+11	13.68497	64	64	2
660	197.99456	226	226	0	0	6.00445	2.88523	21.358	3	391.35391	11.08314	12783.35449	0	5	1	4	7	Skykomish	1.71E+11	20.31755	528	528	3
661	195.28255	438	428	0.00488	0.48815	1.07436	0.35298	0.62919	1	17.13595	0.48528	13385.60645	23.23959	5	0	15	7	Skykomish	1.71E+11	23.8403	1543	1543	3
662	28.28492	226	226	0	0	7.54777	3.78647	32.094	4	596.9931	16.90685	12419.92285	0	5	1	15	7	Skykomish	1.71E+11	13.68497	70	70	2
663	59.28892	1024	1020	0.00231	0.23103	2.91614	1.18375	4.5132	2	106.102	3.00481	18954.32617	68.10135	5	0	4	7	Skykomish	1.71E+11	103.21606	372	372	3
664	158.06407	388	226	0.09826	9.82695	1.24264	0.42177	0.85039	1	22.31773	0.63203	12584.77539	609.29959	0	0	15	7	Skykomish	1.71E+11	13.68497	102	102	1
665	67.83838	1321	1024	0.13713	13.7139	0.94122	0.29499	0.414	1	13.68203	0.38747	19190.89648	521.28327	0	0	4	7	Skykomish	1.71E+11	109.61643	72	72	1
666	20.00027	1333	1321	0.06	6	0.93593	0.29296	0.4092	1	13.54281	0.38353	19210.89648	225.74712	0	0	4	7	Skykomish	1.71E+11	113.42966	150	150	1
667	71.27634	1024	1020	0.00231	0.23103	2.91614	1.18375	4.5132	2	106.102	3.00481	18954.32617	68.10135	5	0	2	7	Skykomish	1.71E+11	103.42341	211	211	3
668	163.86683	226	226	0	0	4.80754	2.17795	12.4976	2	263.4483	7.46086	12574.48047	0	5	0	15	7	Skykomish	1.71E+11	13.68497	40	40	3
669	197.09191	1266	1259	0.00341	0.3417	2.91106	1.16353	3.9724	2	107.14781	3.03443	54990.0625	101.7189	5	0	4	7	Skykomish	1.71E+11	125.19966	56	56	3
670	130.74136	1321	1024	0.13713	13.7139	0.94122	0.29499	0.414	1	13.68203	0.38747	19190.89648	521.28327	0	0	2	7	Skykomish	1.71E+11	104.2747	604	604	1
671	175.8523	459	452	0.00385	0.38584	0.88429	0.27654	0.40079	1	12.09364	0.34249	11778.26074	12.9637	5	0	4	7	Skykomish	1.71E+11	26.3259	2026	2026	3
672	38.69683	1024	1020	0.00231	0.23103	2.91614	1.18375	4.5132	2	106.102	3.00481	18954.32617	68.10135	5	0	2	7	Skykomish	1.71E+11	103.62534	223	223	3
673	16.81289	1321	1024	0.13713	13.7139	0.94122	0.29499	0.414	1	13.68203	0.38747	19190.89648	521.28327	0	0	2	7	Skykomish	1.71E+11	104.00188	465	465	1
674	20.00027	1024	1024	0	0	0.97737	0.30891	0.4476	1	14.65115	0.41492	18974.32617	0	5	0	2	7	Skykomish	1.71E+11	103.75319	222	222	3
675	202.33155	1282	1273	0.00429	0.42917	2.57048	0.99917	3.0692	1	85.48342	2.42089	56786.90234	101.92403	5	0	4	7	Skykomish	1.71E+11	128.62622	697	697	3
676	186.00195	428	415	0.00685	0.68527	1.1097	0.36724	0.6728	1	18.17299	0.51465	13180.75391	34.59806	5	0	15	7	Skykomish	1.71E+11	22.61171	1118	1118	3
677	200.39512	401	388	0.00609	0.60993	1.20183	0.40489	0.7936	1	21.00492	0.59485	12797.91211	35.59325	5	0	15	7	Skykomish	1.71E+11	20.02262	1404	1404	3
678	28.28489	1024	1024	0	0	2.76513	1.1099	4.0644	2	96.28305	2.72674	18982.61133	0	5	0	2	7	Skykomish	1.71E+11	103.75986	206	206	3
679	60.00132	422	422	0	0	0.87933	0.27625	0.4156	1	11.91102	0.33731	12643.94434	0	5	0	15	7	Skykomish	1.71E+11	23.22756	1328	1328	3
680	197.59747	226	226	0	0	6.02318	2.89634	21.5016	3	393.56384	11.14573	12585.36523	0	5	1	4	7	Skykomish	1.71E+11	18.07496	42	42	3
681	184.2799	415	401	0.00724	0.72487	1.11542	0.36956	0.68	1	18.34344	0.51948	12991.04883	36.94072	5	0	15	7	Skykomish	1.71E+11	21.48255	1270	1270	3
682	120.77667	799	718	0.06487	6.48764	0.92883	0.29025	0.40279	1	13.35687	0.37826	15098.50195	240.74303	0	0	4	7	Skykomish	1.71E+11	73.19392	19	19	0
683	57.62885	1283	1280	0.005	0.5	0.97349	0.30463	0.412	1	14.65975	0.41516	56843.47266	20.3638	5	0	4	7	Skykomish	1.71E+11	129.06776	655	655	3
684	3.2533	718	632	0.04652	4.65235	0.9517	0.29901	0.42359	1	13.95988	0.39534	14973.64941	180.43314	0	0	4	7	Skykomish	1.71E+11	73.19392	0	0	0
685	188.52866	226	226	0	0	7.55222	3.78926	32.1376	4	597.62402	16.92471	12391.63867	0	5	1	15	7	Skykomish	1.71E+11	13.68497	85	85	2
686	151.78829	452	447	0.00326	0.3265	1.01072	0.32568	0.5288	1	15.41357	0.43651	13132.46973	13.98155	5	0	4	7	Skykomish	1.71E+11	25.82511	2258	2258	3
687	126.6176	422	416	0.00324	0.32458	0.88097	0.27688	0.41719	1	11.95122	0.33845	12583.94434	10.77705	5	0	15	7	Skykomish	1.71E+11	22.90127	1607	1607	3
688	103.54324	1024	1024	0	0	2.7557	1.10532	4.0372	2	95.68361	2.70976	19087.4668	0	5	0	2	7	Skykomish	1.71E+11	103.92886	184	184	3
689	12.30066	1024	1024	0	0	2.47703	0.9716	3.278	2	78.74191	2.22997	19175.75195	0	5	0	2	7	Skykomish	1.71E+11	105.44231	165	165	3
690	17.39577	1024	1024	0	0	1.16092	0.38132	0.63919	1	20.02553	0.56712	19172.32227	0	5	0	2	7	Skykomish	1.71E+11	105.34097	251	251	3
691	84.8548	226	226	0	0	6.05719	2.91651	21.7628	3	397.59012	11.25975	12383.94434	0	5	1	4	7	Skykomish	1.71E+11	17.97713	39	39	3
692	54.85112	422	416	0.00324	0.32458	0.88097	0.27688	0.41719	1	11.95122	0.33845	12583.94434	10.77705	5	0	4	7	Skykomish	1.71E+11	22.73353	1714	1714	3
693	100.00136	416	226	0.19	19	0.89111	0.28078	0.42719	1	12.20208	0.34556	12399.0918	644.09487	0	0	4	7	Skykomish	1.71E+11	20.39228	1266	1266	1
694	174.48472	1273	1269	0.0022	0.22048	2.59462	1.01067	3.1292	1	86.9464	2.46232	56577.19141	53.25808	5	0	4	7	Skykomish	1.71E+11	128.13264	828	828	3
695	191.97113	1259	1213	0.02283	2.28377	2.92603	1.17086	4.0148	2	108.14997	3.06281	54785.20703	686.1846	3	0	4	7	Skykomish	1.71E+11	122.72811	59	59	2
696	201.40707	226	226	0	0	4.81686	2.18325	12.554	2	264.36301	7.48676	12393.05957	0	5	0	15	7	Skykomish	1.71E+11	13.68497	54	54	3
697	14.2658	226	226	0	0	4.81686	2.18325	12.554	2	264.36301	7.48676	12393.05957	0	5	0	15	7	Skykomish	1.71E+11	13.68497	55	55	3
698	185.82632	1280	1274	0.0031	0.31066	1.39963	0.47541	0.87959	1	28.32181	0.80207	56783.47266	24.4438	5	0	4	7	Skykomish	1.71E+11	128.63017	827	827	3
699	64.99608	1024	1024	0	0	1.16092	0.38132	0.63919	1	20.02553	0.56712	19172.32227	0	5	0	3	7	Skykomish	1.71E+11	105.76626	164	164	3
700	195.81332	452	445	0.00347	0.34753	0.89362	0.28012	0.40959	1	12.3262	0.34907	11596.83984	11.90101	5	0	4	7	Skykomish	1.71E+11	25.62484	2144	2144	3
701	2.46282	1024	1024	0	0	1.16092	0.38132	0.63919	1	20.02553	0.56712	19172.32227	0	5	0	3	7	Skykomish	1.71E+11	107.84798	168	168	3
702	47.76936	1332	1327	0.01035	1.03553	0.97287	0.30433	0.4108	1	14.64512	0.41474	54444.35938	42.13272	3	0	3	7	Skykomish	1.71E+11	132.80576	46	46	3
703	33.61383	1371	1332	0.04038	4.03858	0.97287	0.30433	0.4108	1	14.64512	0.41474	54485.78516	164.31763	0	0	3	7	Skykomish	1.71E+11	135.26437	102	102	1
704	17.20081	1124	1024	0.04691	4.69182	1.01742	0.32447	0.4864	1	15.7592	0.4463	19385.46289	205.41751	0	0	3	7	Skykomish	1.71E+11	107.95532	187	187	1
705	74.37632	1024	1024	0	0	2.47703	0.9716	3.278	2	78.74191	2.22997	19175.75195	0	5	0	3	7	Skykomish	1.71E+11	105.57265	254	254	3
706	24.06719	1088	1024	0.03002	3.00276	2.44126	0.95464	3.1856	2	76.67699	2.17149	19388.89258	639.6587	3	0	3	7	Skykomish	1.71E+11	107.96599	217	217	2
707	112.36303	1213	1183	0.01489	1.48942	3.04435	1.22906	4.3584	2	116.22094	3.29138	54583.78125	480.90842	3	0	4	7	Skykomish	1.71E+11	120.90462	88	88	3
708	105.85531	226	226	0	0	6.11957	2.95359	22.2472	3	405.02173	11.47022	12299.0918	0	5	1	4	7	Skykomish	1.71E+11	17.37716	28	28	2
709	140.15131	226	226	0	0	4.82841	2.18981	12.624	2	265.49771	7.5189	12175.07031	0	5	0	15	7	Skykomish	1.71E+11	13.68497	101	101	3
710	161.71053	226	226	0	0	7.55956	3.79388	32.2096	4	598.66559	16.95421	12195.07031	0	5	1	15	7	Skykomish	1.71E+11	13.68497	136	136	2
711	178.15684	718	632	0.04652	4.65235	0.9517	0.29901	0.42359	1	13.95988	0.39534	14973.64941	180.43314	0	0	3	7	Skykomish	1.71E+11	64.54396	156	156	1
712	61.88205	1371	1332	0.04038	4.03858	0.97287	0.30433	0.4108	1	14.64512	0.41474	54485.78516	164.31763	0	0	3	7	Skykomish	1.71E+11	134.36557	102	102	1
713	35.07469	1213	1183	0.01489	1.48942	3.04435	1.22906	4.3584	2	116.22094	3.29138	54583.78125	480.90842	3	0	3	7	Skykomish	1.71E+11	120.50348	130	130	3
714	186.1958	447	440	0.00368	0.36899	1.01633	0.32792	0.53519	1	15.56852	0.4409	12979.33301	15.9598	5	0	4	7	Skykomish	1.71E+11	25.11647	2596	2596	3
715	187.36503	1124	1024	0.04691	4.69182	1.01742	0.32447	0.4864	1	15.7592	0.4463	19385.46289	205.41751	0	0	4	7	Skykomish	1.71E+11	108.50425	396	396	1
716	191.95404	1274	1270	0.00198	0.19858	1.63162	0.57342	1.206	1	37.42411	1.05985	56590.33203	20.64753	5	0	4	7	Skykomish	1.71E+11	128.07199	869	869	3
717	19.62739	1213	1183	0.01489	1.48942	3.04435	1.22906	4.3584	2	116.22094	3.29138	54583.78125	480.90842	3	0	4	7	Skykomish	1.71E+11	120.25395	121	121	3
718	56.56925	226	226	0	0	8.88368	4.62097	44.8872	4	802.72064	22.73305	12030.21777	0	5	1	15	7	Skykomish	1.71E+11	13.68497	122	122	2
719	13.21798	1213	1183	0.01489	1.48942	3.04435	1.22906	4.3584	2	116.22094	3.29138	54583.78125	480.90842	3	0	3	7	Skykomish	1.71E+11	119.9195	125	125	3
720	67.94722	1142	1124	0.00844	0.84452	0.98661	0.31249	0.4564	1	14.90347	0.42206	19598.60352	34.96738	5	0	4	7	Skykomish	1.71E+11	113.84382	182	182	3
721	17.69996	1213	1183	0.01489	1.48942	3.04435	1.22906	4.3584	2	116.22094	3.29138	54583.78125	480.90842	3	0	4	7	Skykomish	1.71E+11	119.8672	123	123	3
722	80.94946	1332	1278	0.02533	2.53358	1.02491	0.32437	0.45759	1	16.0985	0.4559	54389.21484	113.31367	3	0	3	7	Skykomish	1.71E+11	133.70836	135	135	2
723	24.272	1183	1156	0.0134	1.34047	3.07582	1.24463	4.4524	2	118.41092	3.3534	54382.35547	440.97325	3	0	4	7	Skykomish	1.71E+11	119.39945	119	119	3
724	188.30689	1269	1263	0.00305	0.30523	2.60612	1.01615	3.158	1	87.6474	2.48217	56395.76563	74.32562	5	0	4	7	Skykomish	1.71E+11	127.6293	813	813	3
725	103.88223	632	600	0.01588	1.58871	1.0154	0.32368	0.4844	1	15.70237	0.44469	14788.79688	69.30618	3	0	3	7	Skykomish	1.71E+11	62.9458	56	56	3
726	124.74527	1088	1024	0.03002	3.00276	2.44126	0.95464	3.1856	2	76.67699	2.17149	19388.89258	639.6587	3	0	3	7	Skykomish	1.71E+11	108.56644	223	223	2
727	25.00051	1332	1278	0.02533	2.53358	1.02491	0.32437	0.45759	1	16.0985	0.4559	54389.21484	113.31367	3	0	4	7	Skykomish	1.71E+11	132.93582	125	125	2
728	136.05678	1142	1124	0.00844	0.84452	0.98661	0.31249	0.4564	1	14.90347	0.42206	19598.60352	34.96738	5	0	4	7	Skykomish	1.71E+11	116.21686	140	140	3
729	73.12138	1231	1142	0.04726	4.7269	0.93682	0.2933	0.40999	1	13.56602	0.38418	19786.88867	178.15205	0	0	4	7	Skykomish	1.71E+11	120.62691	0	0	0
730	20.00041	1263	1263	0	0	2.61487	1.02033	3.18	1	88.18236	2.49732	56199.19531	0	5	0	4	7	Skykomish	1.71E+11	127.61831	757	757	3
731	190.35123	445	438	0.00356	0.3561	0.90666	0.28515	0.42239	1	12.65393	0.35835	11395.41895	12.51906	5	0	4	7	Skykomish	1.71E+11	24.95309	2043	2043	3
732	112.44441	1231	1142	0.04726	4.7269	0.93682	0.2933	0.40999	1	13.56602	0.38418	19786.88867	178.15205	0	0	4	7	Skykomish	1.71E+11	122.79257	439	439	1
733	40.00054	1234	1231	0.0075	0.75	0.93416	0.29228	0.40759	1	13.49636	0.38221	19826.88867	28.1216	5	0	4	7	Skykomish	1.71E+11	124.5533	391	391	3
734	194.27253	1270	1263	0.00333	0.3338	1.69907	0.60261	1.3124	1	40.27756	1.14066	56388.90625	37.35195	5	0	4	7	Skykomish	1.71E+11	127.56465	934	934	3
735	211.50127	1327	1247	0.03613	3.61302	0.9968	0.31352	0.432	1	15.30588	0.43346	54396.07422	153.63532	3	0	3	7	Skykomish	1.71E+11	123.99142	34	34	2
736	78.86013	632	600	0.01588	1.58871	1.0154	0.32368	0.4844	1	15.70237	0.44469	14788.79688	69.30618	3	0	3	7	Skykomish	1.71E+11	62.9458	114	114	3
737	20.00043	260	260	0	0	0.93017	0.29076	0.404	1	13.39175	0.37925	14002.52344	0	5	0	15	7	Skykomish	1.71E+11	27.4055	1739	1739	3
738	149.97707	600	488	0.056	5.6	1.15114	0.37741	0.6284	1	19.71904	0.55844	14587.37598	306.78632	0	0	4	7	Skykomish	1.71E+11	48.59361	0	0	0
739	10.12949	632	600	0.01588	1.58871	1.0154	0.32368	0.4844	1	15.70237	0.44469	14788.79688	69.30618	3	0	4	7	Skykomish	1.71E+11	62.9458	94	94	3
740	50.02563	600	488	0.056	5.6	1.15114	0.37741	0.6284	1	19.71904	0.55844	14587.37598	306.78632	0	0	4	7	Skykomish	1.71E+11	62.9458	99	99	1
741	57.84082	1088	1024	0.03002	3.00276	2.44126	0.95464	3.1856	2	76.67699	2.17149	19388.89258	639.6587	3	0	4	7	Skykomish	1.71E+11	110.43736	209	209	2
742	9.26252	1088	1088	0	0	2.44031	0.95419	3.1832	2	76.62243	2.16995	19417.17773	0	5	0	4	7	Skykomish	1.71E+11	110.41573	383	383	3
743	186.00949	440	433	0.00368	0.36899	1.02226	0.33029	0.54199	1	15.73292	0.44555	12789.62793	16.12833	5	0	4	7	Skykomish	1.71E+11	24.46036	2835	2835	3
744	19.02237	1088	1088	0	0	2.44031	0.95419	3.1832	2	76.62243	2.16995	19417.17773	0	5	0	4	7	Skykomish	1.71E+11	110.38723	476	476	3
745	32.07018	1117	1088	0.01642	1.64242	2.2074	0.84384	2.5828	2	63.87304	1.80888	19593.74805	291.4503	3	0	4	7	Skykomish	1.71E+11	110.50251	540	540	3
746	77.18276	488	279	0.10202	10.20245	1.18347	0.39043	0.6656	1	20.73591	0.58724	14387.37598	587.74618	0	0	4	7	Skykomish	1.71E+11	41.08814	0	0	0
747	195.72603	226	226	0	0	6.12249	2.95533	22.27	3	405.37103	11.48011	12190.80762	0	5	1	4	7	Skykomish	1.71E+11	16.92562	65	65	3
748	197.99236	226	226	0	0	8.88475	4.62166	44.8996	4	802.8927	22.73792	11973.64941	0	5	1	15	7	Skykomish	1.71E+11	13.68497	191	191	2
749	184.40191	247	246	0.00053	0.05311	0.92402	0.29026	0.41999	1	13.15896	0.37266	12381.93359	1.94165	5	0	15	7	Skykomish	1.71E+11	25.822	1963	1963	3
750	160.12025	1263	1262	0.0006	0.06066	3.12027	1.26698	4.596	2	121.51003	3.44116	56179.19531	20.47755	5	0	4	7	Skykomish	1.71E+11	127.12469	760	760	3
751	20.00027	1263	1262	0.005	0.5	1.10985	0.35756	0.5396	1	18.60228	0.52681	56034.33984	25.84036	5	0	4	7	Skykomish	1.71E+11	127.1156	1055	1055	3
752	100.83014	1332	1278	0.02533	2.53358	1.02491	0.32437	0.45759	1	16.0985	0.4559	54389.21484	113.31367	3	0	3	7	Skykomish	1.71E+11	128.76085	193	193	2
753	35.30115	1310	1088	0.13466	13.46656	0.96765	0.3081	0.4744	1	14.2696	0.40411	19582.0332	533.86385	0	0	4	7	Skykomish	1.71E+11	110.70619	317	317	1
754	60.00129	260	258	0.00333	0.33333	0.9315	0.29127	0.4052	1	13.42663	0.38024	13982.52344	12.43392	5	0	15	7	Skykomish	1.71E+11	27.22395	1354	1354	3
755	60.00081	262	258	0.00666	0.66666	1.21633	0.40373	0.7044	1	21.793	0.61717	13982.52344	40.36342	5	0	15	7	Skykomish	1.71E+11	27.13037	1629	1629	3
756	200.0027	279	262	0.0085	0.85	1.20458	0.39897	0.6904	1	21.41244	0.6064	14182.52344	50.56468	5	0	15	7	Skykomish	1.71E+11	27.41441	1928	1928	3
757	9.97518	488	279	0.10202	10.20245	1.18347	0.39043	0.6656	1	20.73591	0.58724	14387.37598	587.74618	0	0	15	7	Skykomish	1.71E+11	29.23693	2052	2052	1
758	111.80105	488	279	0.10202	10.20245	1.18347	0.39043	0.6656	1	20.73591	0.58724	14387.37598	587.74618	0	0	15	7	Skykomish	1.71E+11	29.83012	1791	1791	1
759	140.02693	1117	1088	0.01642	1.64242	2.2074	0.84384	2.5828	2	63.87304	1.80888	19593.74805	291.4503	3	0	4	7	Skykomish	1.71E+11	110.50052	397	397	3
760	28.28486	1262	1262	0	0	3.31032	1.36204	5.1944	2	135.28183	3.83118	56014.33984	0	5	0	4	7	Skykomish	1.71E+11	127.05917	1012	1012	3
761	107.33045	440	437	0.00277	0.27704	0.9725	0.31066	0.488	1	14.37256	0.40703	11303.70313	11.06248	5	0	4	7	Skykomish	1.71E+11	24.824	1764	1764	3
762	204.98065	246	241	0.0024	0.24005	0.97365	0.30983	0.47279	1	14.45497	0.40936	12193.64941	9.64036	5	0	15	7	Skykomish	1.71E+11	25.39397	1402	1402	3
763	167.84521	1183	1156	0.0134	1.34047	3.07582	1.24463	4.4524	2	118.41092	3.3534	54382.35547	440.97325	3	0	3	7	Skykomish	1.71E+11	116.82366	85	85	3
764	69.78128	1278	1247	0.01677	1.67701	1.08572	0.34808	0.5156	1	17.87464	0.5062	54176.07422	83.27896	3	0	3	7	Skykomish	1.71E+11	127.16758	138	138	3
765	57.94706	1156	1148	0.00406	0.40698	3.13884	1.27605	4.6476	2	122.84133	3.47887	54180.92969	138.89376	5	0	3	7	Skykomish	1.71E+11	116.54574	88	88	3
766	47.7695	438	437	0.00207	0.2071	0.90741	0.28542	0.4228	1	12.6739	0.35892	11247.13477	7.29234	5	0	4	7	Skykomish	1.71E+11	24.824	3119	3119	3
767	188.18693	241	226	0.00763	0.76309	1.06795	0.34762	0.582	1	17.06729	0.48334	11985.36523	36.18296	5	0	15	7	Skykomish	1.71E+11	23.74544	1851	1851	3
768	56.75261	437	434	0.00233	0.23385	0.90866	0.28589	0.42399	1	12.70544	0.35981	11198.85059	8.25467	5	0	4	7	Skykomish	1.71E+11	24.72457	2729	2729	3
769	85.86449	437	434	0.0024	0.24028	1.1145	0.36705	0.64719	1	18.40756	0.5213	11195.41895	12.28801	5	0	4	7	Skykomish	1.71E+11	24.62403	2376	2376	3
770	181.04113	438	432	0.00266	0.26684	0.91767	0.28944	0.4336	1	12.93248	0.36624	11198.85059	9.58731	5	0	4	7	Skykomish	1.71E+11	24.42515	1681	1681	3
771	170.0972	226	226	0	0	8.92123	4.6455	45.3312	4	808.79706	22.90513	11775.66016	0	5	1	15	7	Skykomish	1.71E+11	13.68497	120	120	2
772	126.08034	1310	1088	0.13466	13.46656	0.96765	0.3081	0.4744	1	14.2696	0.40411	19582.0332	533.86385	0	0	4	7	Skykomish	1.71E+11	111.14544	453	453	1
773	186.39135	1247	1196	0.02708	2.70867	1.12607	0.36384	0.5544	1	19.10495	0.54105	54174.64844	143.76866	3	0	3	7	Skykomish	1.71E+11	121.23032	170	170	2
774	190.11953	433	427	0.00297	0.29788	1.0285	0.33278	0.54919	1	15.90673	0.45047	12599.92285	13.16403	5	0	4	7	Skykomish	1.71E+11	23.85967	1913	1913	3
775	35.52631	437	434	0.0024	0.24028	1.1145	0.36705	0.64719	1	18.40756	0.5213	11195.41895	12.28801	5	0	15	7	Skykomish	1.71E+11	24.53285	1363	1363	3
776	67.25641	437	434	0.00233	0.23385	0.90866	0.28589	0.42399	1	12.70544	0.35981	11198.85059	8.25467	5	0	15	7	Skykomish	1.71E+11	24.58164	1896	1896	3
777	35.5263	438	432	0.00266	0.26684	0.91767	0.28944	0.4336	1	12.93248	0.36624	11198.85059	9.58731	5	0	15	7	Skykomish	1.71E+11	24.36028	1551	1551	3
778	3.8179	433	427	0.00297	0.29788	1.0285	0.33278	0.54919	1	15.90673	0.45047	12599.92285	13.16403	5	0	15	7	Skykomish	1.71E+11	23.82433	1819	1819	3
779	140.003	258	253	0.00357	0.35714	1.52814	0.53378	1.1296	2	32.98319	0.93408	13922.52344	32.7263	5	0	15	7	Skykomish	1.71E+11	26.61337	1558	1558	3
780	110.54097	1278	1247	0.01677	1.67701	1.08572	0.34808	0.5156	1	17.87464	0.5062	54176.07422	83.27896	3	0	4	7	Skykomish	1.71E+11	124.50565	79	79	3
781	180.68404	226	226	0	0	6.13813	2.96465	22.3924	3	407.24603	11.53321	11985.95508	0	5	1	4	7	Skykomish	1.71E+11	16.92562	104	104	3
782	10.19982	226	226	0	0	6.13813	2.96465	22.3924	3	407.24603	11.53321	11985.95508	0	5	1	4	7	Skykomish	1.71E+11	20.92682	193	193	3
783	74.84107	434	433	0.0013	0.1306	1.42601	0.49629	1.0788	2	28.79597	0.8155	11070.56641	10.44825	5	0	15	7	Skykomish	1.71E+11	24.41887	1877	1877	3
784	184.51637	1139	1117	0.01168	1.16845	2.18899	0.8353	2.54	2	62.90488	1.78147	19782.0332	204.19978	3	0	4	7	Skykomish	1.71E+11	113.64304	250	250	3
785	109.51062	1320	1310	0.00857	0.85786	0.89456	0.27987	0.4032	1	12.37298	0.3504	19698.60352	29.48866	5	0	4	7	Skykomish	1.71E+11	112.45594	417	417	3
786	200.00413	1262	1260	0.001	0.1	3.31279	1.36328	5.2024	2	135.46494	3.83637	55986.05469	37.63476	5	0	4	7	Skykomish	1.71E+11	126.5905	688	688	3
787	136.4904	1156	1148	0.00406	0.40698	3.13884	1.27605	4.6476	2	122.84133	3.47887	54180.92969	138.89376	5	0	4	7	Skykomish	1.71E+11	115.74088	120	120	3
788	185.49745	226	226	0	0	1.08986	0.35653	0.6092	1	17.70178	0.50131	11788.79688	0	5	0	15	7	Skykomish	1.71E+11	19.40787	101	101	3
789	82.30221	226	226	0	0	6.15784	2.97641	22.5488	3	409.60852	11.60011	11789.38672	0	5	1	4	7	Skykomish	1.71E+11	20.60948	551	551	3
790	174.69461	432	428	0.0022	0.22048	0.926	0.2927	0.4424	1	13.14458	0.37225	10973.99805	8.05157	5	0	15	7	Skykomish	1.71E+11	23.85154	1983	1983	3
791	188.54566	226	226	0	0	8.92941	4.65094	45.4352	4	810.1106	22.94233	11594.23926	0	5	1	15	7	Skykomish	1.71E+11	13.68497	155	155	2
792	194.0762	1196	1185	0.00536	0.53697	1.29034	0.42951	0.73079	1	24.47847	0.69323	53986.36328	36.51719	5	0	3	7	Skykomish	1.71E+11	121.15197	181	181	3
793	196.22502	1247	1202	0.02064	2.06432	1.13498	0.36753	0.56559	1	19.37286	0.54863	53991.21875	111.10461	3	0	4	7	Skykomish	1.71E+11	120.24599	58	58	2
794	54.59951	226	226	0	0	6.15784	2.97641	22.5488	3	409.60852	11.60011	11789.38672	0	5	1	15	7	Skykomish	1.71E+11	20.09576	1153	1153	3
795	209.73217	427	421	0.0027	0.27097	1.04646	0.33999	0.57039	1	16.41101	0.46475	12398.50195	12.35462	5	0	15	7	Skykomish	1.71E+11	23.24928	1513	1513	3
796	18.15527	1247	1202	0.02064	2.06432	1.13498	0.36753	0.56559	1	19.37286	0.54863	53991.21875	111.10461	3	0	3	7	Skykomish	1.71E+11	119.86327	61	61	2
797	28.28462	394	392	0.00707	0.7071	1.00011	0.32365	0.5464	1	15.03507	0.42579	11819.0918	29.53607	5	0	15	7	Skykomish	1.71E+11	20.22692	359	359	3
798	197.59525	226	226	0	0	1.15138	0.38224	0.69639	1	19.51656	0.5527	11595.66016	0	5	0	15	7	Skykomish	1.71E+11	14.08506	35	35	3
799	192.16729	433	427	0.00297	0.29788	1.42774	0.49706	1.082	2	28.85815	0.81726	10993.99805	23.88232	5	0	15	7	Skykomish	1.71E+11	23.86187	2171	2171	3
800	28.28462	226	226	0	0	1.17216	0.39099	0.72719	1	20.14767	0.57058	11394.23926	0	5	0	15	7	Skykomish	1.71E+11	13.68497	53	53	3
801	20.00027	226	226	0	0	1.02136	0.33223	0.57279	1	15.61413	0.44219	11385.95508	0	5	0	15	7	Skykomish	1.71E+11	13.68497	46	46	3
802	200.00429	253	245	0.004	0.4	1.53719	0.53768	1.144	2	33.33686	0.94409	13782.52344	37.04648	5	0	15	7	Skykomish	1.71E+11	25.63423	1869	1869	3
803	203.89143	1154	1139	0.00715	0.71528	2.03588	0.76468	2.1932	2	55.12524	1.56115	19991.74414	109.54534	5	0	4	7	Skykomish	1.71E+11	115.76244	392	392	3
804	70.20115	226	226	0	0	6.15784	2.97641	22.5488	3	409.60852	11.60011	11789.38672	0	5	1	15	7	Skykomish	1.71E+11	19.74878	1297	1297	3
805	206.10545	235	226	0.00432	0.4321	1.00476	0.32549	0.55159	1	15.16237	0.42939	11594.23926	18.20185	5	0	15	7	Skykomish	1.71E+11	15.16978	86	86	3
806	200.00267	235	235	0	0	0.99522	0.32162	0.5396	1	14.90586	0.42213	11794.23926	0	5	0	15	7	Skykomish	1.71E+11	25.53308	1955	1955	3
807	200.00267	235	235	0	0	0.98043	0.31564	0.5212	1	14.51142	0.41096	11994.23926	0	5	0	15	7	Skykomish	1.71E+11	25.29557	2022	2022	3
808	184.40185	1167	1154	0.0069	0.69044	2.02625	0.76026	2.1716	2	54.65358	1.54779	20180.0293	104.83593	5	0	4	7	Skykomish	1.71E+11	116.66177	335	335	3
809	173.17162	1148	1148	0	0	3.16522	1.28927	4.7316	2	124.71469	3.53192	53984.35938	0	5	0	4	7	Skykomish	1.71E+11	114.88465	167	167	3
810	84.75133	421	416	0.00275	0.2756	1.05367	0.34296	0.57999	1	16.61277	0.47047	12177.08105	12.71997	5	0	15	7	Skykomish	1.71E+11	23.02133	2152	2152	3
811	184.46205	235	235	0	0	0.90405	0.28513	0.432	1	12.55034	0.35542	12182.52344	0	5	0	15	7	Skykomish	1.71E+11	24.95459	1917	1917	3
812	80.00107	235	235	0	0	0.8753	0.27378	0.4004	1	11.84639	0.33548	12262.52344	0	5	0	15	7	Skykomish	1.71E+11	24.92583	3211	3211	3
813	194.84956	1260	1258	0.00097	0.09763	3.34112	1.37767	5.2984	2	137.56642	3.89588	55786.05469	37.31322	5	0	4	7	Skykomish	1.71E+11	126.00826	765	765	3
814	102.42419	226	226	0	0	1.53769	0.54638	1.302	2	32.91053	0.93202	11365.95508	0	5	0	15	7	Skykomish	1.71E+11	13.68497	78	78	3
815	135.29401	226	226	0	0	8.94052	4.65834	45.578	4	811.89478	22.99286	11397.6709	0	5	1	15	7	Skykomish	1.71E+11	13.68497	192	192	2
816	24.46704	432	428	0.00353	0.35355	0.84886	0.26577	0.40079	1	11.12915	0.31517	10893.99805	10.93149	5	0	15	7	Skykomish	1.71E+11	24.21958	1993	1993	3
817	109.32184	427	421	0.00297	0.29788	1.48005	0.51975	1.1716	2	30.78989	0.87196	10792.57715	25.48098	5	0	15	7	Skykomish	1.71E+11	23.42309	2226	2226	3
818	17.30075	910	907	0.00202	0.20231	0.97059	0.30332	0.4072	1	14.58896	0.41315	53732.375	8.19998	5	0	4	7	Skykomish	1.71E+11	91.97424	413	413	3
819	197.30419	428	421	0.00347	0.34753	0.92977	0.29422	0.44679	1	13.23999	0.37495	10792.57715	12.78329	5	0	15	7	Skykomish	1.71E+11	23.25713	2402	2402	3
820	191.86263	1202	1151	0.02532	2.53201	1.2144	0.39946	0.65359	1	21.89352	0.62002	53773.22266	154.00773	3	0	3	7	Skykomish	1.71E+11	116.22308	112	112	2
821	191.82384	1185	1151	0.01688	1.688	1.41516	0.48146	0.89359	1	28.9165	0.81891	53781.50781	135.60676	3	0	3	7	Skykomish	1.71E+11	116.41636	144	144	3
822	93.51545	421	416	0.00275	0.2756	1.05367	0.34296	0.57999	1	16.61277	0.47047	12177.08105	12.71997	5	0	4	7	Skykomish	1.71E+11	22.72272	1977	1977	3
823	28.28465	1151	1150	0.00353	0.35355	1.46726	0.50348	0.96679	1	30.86601	0.87412	53580.08203	30.31781	5	0	3	7	Skykomish	1.71E+11	116.05717	159	159	3
824	20.00041	1151	1150	0.005	0.5	1.28965	0.43019	0.7436	1	24.40763	0.69122	53571.79688	33.90454	5	0	3	7	Skykomish	1.71E+11	116.06986	120	120	3
825	22.30089	421	415	0.00292	0.29289	0.95109	0.30279	0.472	1	13.78488	0.39038	10591.15625	11.21694	5	0	15	7	Skykomish	1.71E+11	23.22702	1562	1562	3
826	203.22544	392	362	0.0143	1.43058	1.00043	0.32378	0.5468	1	15.04362	0.42603	11790.80762	59.78962	3	0	15	7	Skykomish	1.71E+11	17.65372	124	124	3
827	67.5559	226	226	0	0	9.05652	4.73392	46.9344	4	830.89374	23.53091	11261.10254	0	5	1	15	7	Skykomish	1.71E+11	13.68497	266	266	2
828	88.67271	432	428	0.00353	0.35355	0.84886	0.26577	0.40079	1	11.12915	0.31517	10893.99805	10.93149	5	0	4	7	Skykomish	1.71E+11	23.92171	2301	2301	3
829	147.03673	226	226	0	0	6.17598	2.98744	22.7048	3	411.76843	11.66128	11581.10254	0	5	1	15	7	Skykomish	1.71E+11	19.55216	1156	1156	3
830	143.65447	362	226	0.0888	8.88093	1.11564	0.3707	0.69639	1	18.30525	0.5184	11581.10254	451.64431	0	0	15	7	Skykomish	1.71E+11	13.32185	232	232	1
831	199.07873	1169	1167	0.00097	0.09763	2.00812	0.75193	2.1312	2	53.76983	1.52276	20384.88477	14.58441	5	0	4	7	Skykomish	1.71E+11	121.32262	1090	1090	3
832	158.07441	1479	1474	0.00309	0.30974	0.97622	0.30768	0.4372	1	14.652	0.41494	55944.05078	12.60864	5	0	4	7	Skykomish	1.71E+11	127.9248	702	702	3
833	47.42153	226	226	0	0	9.05712	4.73432	46.9424	4	830.99017	23.53364	11192.81836	0	5	1	15	7	Skykomish	1.71E+11	13.68497	131	131	2
834	89.13747	427	421	0.00297	0.29788	1.48005	0.51975	1.1716	2	30.78989	0.87196	10792.57715	25.48098	5	0	4	7	Skykomish	1.71E+11	23.22078	2140	2140	3
835	47.76948	226	226	0	0	6.27897	3.04946	23.556	3	424.20731	12.01355	11427.96582	0	5	1	15	7	Skykomish	1.71E+11	19.53505	1553	1553	3
836	37.65731	226	226	0	0	9.05712	4.73432	46.9424	4	830.99017	23.53364	11192.81836	0	5	1	15	7	Skykomish	1.71E+11	13.68497	148	148	2
837	200.00429	245	242	0.0015	0.15	1.56776	0.55097	1.1948	2	34.54099	0.9782	13582.52344	14.39422	5	0	15	7	Skykomish	1.71E+11	25.526	1725	1725	3
838	191.87522	1258	1257	0.00049	0.04964	3.36127	1.38796	5.3684	2	139.06638	3.93836	55581.19922	19.18134	5	0	4	7	Skykomish	1.71E+11	125.47712	664	664	3
839	194.76892	1148	1148	0	0	3.23121	1.32261	4.9496	2	129.44398	3.66585	53799.50391	0	5	0	4	7	Skykomish	1.71E+11	113.88888	89	89	3
840	127.93464	910	907	0.00202	0.20231	0.97059	0.30332	0.4072	1	14.58896	0.41315	53732.375	8.19998	5	0	15	7	Skykomish	1.71E+11	91.71238	414	414	3
841	197.99451	416	409	0.00353	0.35355	1.05965	0.34543	0.58799	1	16.78068	0.47522	11995.66016	16.48265	5	0	4	7	Skykomish	1.71E+11	22.02192	1915	1915	3
842	151.3016	1150	1150	0	0	1.93378	0.706	1.716	2	50.94316	1.44271	53551.79688	0	5	0	3	7	Skykomish	1.71E+11	114.82904	114	114	3
843	175.88065	428	421	0.00385	0.38584	0.85188	0.26695	0.404	1	11.20058	0.3172	10780.86133	12.00639	5	0	4	7	Skykomish	1.71E+11	23.22198	2222	2222	3
844	176.93728	421	415	0.00292	0.29289	0.95109	0.30279	0.472	1	13.78488	0.39038	10591.15625	11.21694	5	0	4	7	Skykomish	1.71E+11	22.62341	1514	1514	3
845	187.31989	226	226	0	0	6.27986	3.05001	23.564	3	424.31403	12.01657	11379.68164	0	5	1	15	7	Skykomish	1.71E+11	12.79196	63	63	3
846	93.63224	1027	961	0.06834	6.83452	0.99207	0.31724	0.49439	1	14.94628	0.42327	14683.35449	283.79424	0	0	4	7	Skykomish	1.71E+11	98.28522	11	11	0
847	201.63553	1474	1465	0.00429	0.42917	1.32325	0.44641	0.8208	1	25.45274	0.72082	55782.625	30.34794	5	0	4	7	Skykomish	1.71E+11	126.93663	805	805	3
848	94.54249	1257	1254	0.0031	0.31066	3.41871	1.41732	5.5692	2	143.38663	4.06071	55379.77344	123.75322	5	0	4	7	Skykomish	1.71E+11	125.24352	523	523	3
849	80.84192	409	398	0.00524	0.52454	1.06381	0.34714	0.59359	1	16.89811	0.47855	11797.6709	24.62538	5	0	4	7	Skykomish	1.71E+11	21.72453	1914	1914	3
850	205.02857	421	414	0.00333	0.3338	1.55696	0.55326	1.3064	2	33.74245	0.95558	10591.15625	31.29153	5	0	4	7	Skykomish	1.71E+11	22.47603	2238	2238	3
851	122.65925	226	226	0	0	9.05712	4.73432	46.9424	4	830.99017	23.53364	11192.81836	0	5	1	15	7	Skykomish	1.71E+11	13.68497	148	148	2
852	197.20181	1170	1169	0.00048	0.04881	1.90676	0.70598	1.9196	2	48.9297	1.38569	20589.74023	6.63579	5	0	4	7	Skykomish	1.71E+11	121.19117	899	899	3
853	103.5423	1464	1254	0.20028	20.02807	1.65424	0.58665	1.3032	1	38.17529	1.08112	55388.05859	2124.14322	0	0	4	7	Skykomish	1.71E+11	125.2284	752	752	1
854	176.5714	1465	1464	0.00054	0.05409	1.36007	0.46166	0.86879	1	26.75325	0.75765	55572.91406	4.0208	5	0	4	7	Skykomish	1.71E+11	126.02768	936	936	3
855	127.71428	409	398	0.00524	0.52454	1.06381	0.34714	0.59359	1	16.89811	0.47855	11797.6709	24.62538	5	0	15	7	Skykomish	1.71E+11	20.90267	1818	1818	3
856	93.39278	1254	1252	0.00207	0.2071	3.77208	1.60046	6.8928	2	171.25421	4.84992	55283.20313	98.53666	5	0	4	7	Skykomish	1.71E+11	125.04095	505	505	3
857	190.53222	1148	1148	0	0	3.28722	1.35101	5.138	2	133.52226	3.78135	53594.64844	0	5	0	4	7	Skykomish	1.71E+11	112.69664	62	62	3
858	205.37323	421	414	0.00333	0.3338	0.85865	0.26959	0.41119	1	11.36106	0.32174	10599.44043	10.53583	5	0	4	7	Skykomish	1.71E+11	22.51631	2345	2345	3
859	204.15754	383	376	0.00336	0.33607	1.12623	0.37307	0.6804	1	18.70553	0.52974	11394.8291	17.46522	5	0	15	7	Skykomish	1.71E+11	18.70646	1500	1500	3
860	100.0022	226	226	0	0	6.28341	3.05218	23.596	3	424.74094	12.02866	11186.54492	0	5	1	15	7	Skykomish	1.71E+11	12.75363	45	45	3
861	100.00132	376	226	0.15	15	1.36194	0.47283	1.046	1	26.31221	0.74516	11186.54492	1096.50563	0	0	15	7	Skykomish	1.71E+11	14.20071	39	39	1
862	75.57972	226	226	0	0	9.07008	4.74304	47.1164	4	833.08661	23.59301	10984.53418	0	5	1	15	7	Skykomish	1.71E+11	13.68497	197	197	2
863	184.40324	242	241	0.00053	0.05311	1.79069	0.64969	1.6012	2	43.89165	1.24301	13382.52344	6.47635	5	0	15	7	Skykomish	1.71E+11	25.16936	1559	1559	3
864	32.83789	784	633	0.07371	7.37115	1.04068	0.3364	0.5464	1	16.30071	0.46163	14385.36523	333.81339	0	0	3	7	Skykomish	1.71E+11	77.33408	30	30	0
865	17.16277	961	784	0.08787	8.78755	1.002	0.32114	0.5048	1	15.2185	0.43098	14586.78613	371.53674	0	0	3	7	Skykomish	1.71E+11	78.54347	33	33	1
866	178.47712	961	784	0.08787	8.78755	1.002	0.32114	0.5048	1	15.2185	0.43098	14586.78613	371.53674	0	0	4	7	Skykomish	1.71E+11	79.49993	30	30	0
867	188.316	907	907	0	0	1.11634	0.36046	0.5504	1	18.78521	0.53199	53584.08984	0	5	0	15	7	Skykomish	1.71E+11	91.346	419	419	3
868	80.00177	414	411	0.00375	0.375	1.56306	0.556	1.3188	2	33.97821	0.96226	10381.45117	35.39925	5	0	4	7	Skykomish	1.71E+11	22.22869	1611	1611	3
869	87.2947	414	411	0.00339	0.33981	0.87053	0.27423	0.42399	1	11.64559	0.3298	10389.73535	10.99415	5	0	4	7	Skykomish	1.71E+11	22.22388	2654	2654	3
870	184.71793	398	383	0.00776	0.77665	1.08552	0.35613	0.62319	1	17.51706	0.49608	11587.96582	37.79628	5	0	15	7	Skykomish	1.71E+11	19.42404	1828	1828	3
871	67.55586	350	226	0.18159	18.15938	0.8664	0.27359	0.432	1	11.51087	0.32598	10976.25	580.72594	0	0	15	7	Skykomish	1.71E+11	13.68497	157	157	1
872	194.0769	1150	1146	0.00195	0.19526	1.9632	0.7193	1.7732	2	52.35063	1.48257	53395.22656	28.39895	5	0	3	7	Skykomish	1.71E+11	113.09459	43	43	3
873	57.94719	226	226	0	0	6.41804	3.13334	24.716	3	441.29568	12.49749	11086.54492	0	5	1	15	7	Skykomish	1.71E+11	13.0187	52	52	3
874	69.17751	784	633	0.07371	7.37115	1.04068	0.3364	0.5464	1	16.30071	0.46163	14385.36523	333.81339	0	0	4	7	Skykomish	1.71E+11	73.28723	0	0	0
875	6.17132	312	259	0.02544	2.5446	1.26865	0.42883	0.82599	1	23.34844	0.66122	13790.80762	165.05915	3	0	15	7	Skykomish	1.71E+11	31.11965	67	67	2
876	198.89166	415	409	0.00292	0.29289	0.96536	0.30854	0.48919	1	14.15526	0.40087	10386.30371	11.51833	5	0	4	7	Skykomish	1.71E+11	22.02486	1600	1600	3
877	37.55256	226	226	0	0	6.41804	3.13334	24.716	3	441.29568	12.49749	11086.54492	0	5	1	4	7	Skykomish	1.71E+11	12.80162	72	72	3
878	19.41586	312	259	0.02544	2.5446	1.26865	0.42883	0.82599	1	23.34844	0.66122	13790.80762	165.05915	3	0	15	7	Skykomish	1.71E+11	31.14885	61	61	2
879	9.97517	480	312	0.08201	8.20101	1.25172	0.42183	0.8032	1	22.78617	0.6453	13995.66016	519.15965	0	0	15	7	Skykomish	1.71E+11	32.76786	56	56	1
880	83.61691	784	633	0.07371	7.37115	1.04068	0.3364	0.5464	1	16.30071	0.46163	14385.36523	333.81339	0	0	4	7	Skykomish	1.71E+11	62.72414	0	0	0
881	14.9913	784	633	0.07371	7.37115	1.04068	0.3364	0.5464	1	16.30071	0.46163	14385.36523	333.81339	0	0	3	7	Skykomish	1.71E+11	67.18365	0	0	0
882	89.82931	226	226	0	0	9.11196	4.77097	47.6596	4	839.91418	23.78637	10907.96582	0	5	1	15	7	Skykomish	1.71E+11	13.68497	153	153	2
883	17.29832	409	403	0.00316	0.31627	0.97322	0.31172	0.4988	1	14.36146	0.40671	10181.45117	12.6192	5	0	4	7	Skykomish	1.71E+11	21.94185	1465	1465	3
884	200.00263	244	241	0.0015	0.15	1.33408	0.45608	0.9172	1	25.57917	0.7244	13382.52344	10.65958	5	0	15	7	Skykomish	1.71E+11	24.9257	2164	2164	3
885	200.00263	259	244	0.0075	0.75	1.30724	0.44487	0.87919	1	24.65315	0.69817	13582.52344	51.3684	5	0	15	7	Skykomish	1.71E+11	25.62288	2309	2309	3
886	178.9651	312	259	0.02544	2.5446	1.26865	0.42883	0.82599	1	23.34844	0.66122	13790.80762	165.05915	3	0	15	7	Skykomish	1.71E+11	27.52346	1227	1227	2
887	177.26868	633	480	0.08276	8.27686	1.22325	0.4101	0.7656	1	21.85462	0.61892	14180.5127	502.54023	0	0	4	7	Skykomish	1.71E+11	48.6771	0	0	0
888	98.66554	411	408	0.00286	0.28611	1.84006	0.68099	1.8972	2	45.56987	1.29054	10301.45117	36.22273	5	0	4	7	Skykomish	1.71E+11	21.93053	1529	1529	3
889	3.8179	411	408	0.00286	0.28611	1.84006	0.68099	1.8972	2	45.56987	1.29054	10301.45117	36.22273	5	0	15	7	Skykomish	1.71E+11	21.92374	1493	1493	3
890	32.59044	226	226	0	0	9.11196	4.77097	47.6596	4	839.91418	23.78637	10907.96582	0	5	1	15	7	Skykomish	1.71E+11	13.68497	151	151	2
891	87.29436	241	240	0.00113	0.11327	1.35322	0.46411	0.9448	1	26.24879	0.74336	13182.52344	8.26015	5	0	15	7	Skykomish	1.71E+11	24.70744	2069	2069	3
892	100.00215	241	240	0.001	0.1	1.89601	0.69731	1.8144	2	48.65674	1.37796	13194.23926	13.51778	5	0	15	7	Skykomish	1.71E+11	25.14223	2184	2184	3
893	60.95851	480	312	0.08201	8.20101	1.25172	0.42183	0.8032	1	22.78617	0.6453	13995.66016	519.15965	0	0	15	7	Skykomish	1.71E+11	36.9262	1034	1034	1
894	125.13837	480	312	0.08201	8.20101	1.25172	0.42183	0.8032	1	22.78617	0.6453	13995.66016	519.15965	0	0	4	7	Skykomish	1.71E+11	38.95702	693	693	1
895	194.76636	1171	1170	0.00049	0.04964	1.68011	0.60489	1.4808	2	38.87523	1.10095	20791.16602	5.36204	5	0	4	7	Skykomish	1.71E+11	121.21218	905	905	3
896	26.39578	1171	1171	0	0	1.67114	0.60093	1.4644	2	38.49909	1.09029	20887.73633	0	5	0	4	7	Skykomish	1.71E+11	122.01036	941	941	3
897	10.01926	226	226	0	0	9.12043	4.77667	47.774	4	841.29095	23.82536	10783.11328	0	5	1	15	7	Skykomish	1.71E+11	13.68497	200	200	2
898	203.64479	1148	1132	0.00762	0.76297	3.33017	1.37287	5.2852	2	136.68712	3.87098	53393.22266	289.7342	5	0	4	7	Skykomish	1.71E+11	111.53008	55	55	3
899	191.35377	226	226	0	0	6.42545	3.13791	24.7844	3	442.20331	12.5232	10989.97656	0	5	1	4	7	Skykomish	1.71E+11	12.25336	105	105	3
900	203.89119	403	350	0.02527	2.52735	0.85142	0.26776	0.416	1	11.15411	0.31588	11185.95508	78.31824	3	0	15	7	Skykomish	1.71E+11	17.5733	106	106	2
901	200.00263	415	403	0.006	0.6	0.84764	0.26629	0.412	1	11.06468	0.31335	11385.95508	18.44388	5	0	15	7	Skykomish	1.71E+11	21.42475	1335	1335	3
902	40.00053	416	415	0.0025	0.25	0.84688	0.26599	0.41119	1	11.04678	0.31284	11425.95508	7.67252	5	0	15	7	Skykomish	1.71E+11	22.62025	3030	3030	3
903	191.68466	1252	1246	0.00297	0.29788	3.83752	1.63479	7.1532	2	176.65916	5.00299	55186.63281	146.19892	5	0	4	7	Skykomish	1.71E+11	124.53495	226	226	3
904	69.15539	1171	1171	0	0	1.67114	0.60093	1.4644	2	38.49909	1.09029	20887.73633	0	5	0	4	7	Skykomish	1.71E+11	121.94983	1010	1010	3
905	33.91478	1384	1171	0.24126	24.12661	0.97363	0.3102	0.4776	1	14.43902	0.40891	20976.02148	967.82346	0	0	4	7	Skykomish	1.71E+11	121.94983	998	998	1
906	195.88915	907	907	0	0	1.3659	0.46205	0.8456	1	27.06336	0.76643	53387.51953	0	5	0	15	7	Skykomish	1.71E+11	90.9079	396	396	3
907	17.30078	410	407	0.0025	0.25	0.86754	0.27548	0.45239	1	11.4863	0.32529	10103.46191	7.97779	5	0	4	7	Skykomish	1.71E+11	22.12519	1823	1823	3
908	167.2737	1146	1120	0.01322	1.32269	2.0207	0.74541	1.8876	2	55.15223	1.56191	53190.37109	202.66774	3	0	3	7	Skykomish	1.71E+11	111.66779	61	61	3
909	168.88727	409	403	0.00316	0.31627	0.97322	0.31172	0.4988	1	14.36146	0.40671	10181.45117	12.6192	5	0	15	7	Skykomish	1.71E+11	21.34729	2122	2122	3
910	100.00215	240	240	0	0	2.30761	0.88849	2.768	2	69.39922	1.96539	13094.23926	0	5	0	15	7	Skykomish	1.71E+11	24.52425	1774	1774	3
911	52.4952	1384	1171	0.24126	24.12661	0.97363	0.3102	0.4776	1	14.43902	0.40891	20976.02148	967.82346	0	0	4	7	Skykomish	1.71E+11	122.02509	939	939	1
912	67.55622	226	226	0	0	0.83277	0.26187	0.41359	1	10.6696	0.30216	10442.28223	0	5	0	15	7	Skykomish	1.71E+11	18.50691	326	326	3
913	23.58342	1146	1120	0.01322	1.32269	2.0207	0.74541	1.8876	2	55.15223	1.56191	53190.37109	202.66774	3	0	4	7	Skykomish	1.71E+11	111.43932	43	43	3
914	126.01163	1132	1090	0.02174	2.17462	3.35303	1.38453	5.3644	2	138.38573	3.91908	53183.51172	836.05949	3	0	4	7	Skykomish	1.71E+11	110.402	74	74	2
915	94.54204	1171	1171	0	0	1.36525	0.46929	0.96439	1	26.66789	0.75523	20984.30664	0	5	0	4	7	Skykomish	1.71E+11	121.94983	1010	1010	3
916	27.51219	1132	1090	0.02174	2.17462	3.35303	1.38453	5.3644	2	138.38573	3.91908	53183.51172	836.05949	3	0	2	7	Skykomish	1.71E+11	110.02215	76	76	2
917	195.37667	408	402	0.00281	0.2815	1.84385	0.68276	1.9064	2	45.73798	1.2953	10196.59863	35.77103	5	0	15	7	Skykomish	1.71E+11	21.31422	2100	2100	3
918	143.30773	1387	1384	0.00207	0.2071	0.92164	0.29003	0.42599	1	13.07075	0.37016	21120.87695	7.52068	5	0	4	7	Skykomish	1.71E+11	122.13	1202	1202	3
919	64.26309	226	226	0	0	0.84315	0.26588	0.4244	1	10.9122	0.30903	10373.99805	0	5	0	15	7	Skykomish	1.71E+11	18.62053	280	280	3
920	30.10629	1132	1090	0.02174	2.17462	3.35303	1.38453	5.3644	2	138.38573	3.91908	53183.51172	836.05949	3	0	4	7	Skykomish	1.71E+11	109.79294	62	62	2
921	174.56805	226	226	0	0	9.12043	4.77667	47.774	4	841.29095	23.82536	10783.11328	0	5	1	15	7	Skykomish	1.71E+11	13.68497	114	114	2
922	7.69976	1132	1090	0.02174	2.17462	3.35303	1.38453	5.3644	2	138.38573	3.91908	53183.51172	836.05949	3	0	2	7	Skykomish	1.71E+11	109.48323	54	54	2
923	102.70188	410	407	0.0025	0.25	0.86754	0.27548	0.45239	1	11.4863	0.32529	10103.46191	7.97779	5	0	15	7	Skykomish	1.71E+11	21.81953	1631	1631	3
924	201.02035	226	226	0	0	6.43591	3.14437	24.8812	3	443.4874	12.55956	10796.83984	0	5	1	4	7	Skykomish	1.71E+11	11.09853	98	98	3
925	203.13762	1246	1237	0.00422	0.42226	3.86411	1.64878	7.2604	2	178.87749	5.06581	54985.20703	209.84635	5	0	4	7	Skykomish	1.71E+11	123.98584	319	319	3
926	193.47247	403	396	0.00347	0.34753	0.97908	0.31409	0.50599	1	14.51587	0.41108	9991.74609	14.01516	5	0	15	7	Skykomish	1.71E+11	20.72236	2181	2181	3
927	175.63682	907	907	0	0	1.43195	0.48967	0.9344	1	29.48006	0.83487	53182.66406	0	5	0	15	7	Skykomish	1.71E+11	90.52229	436	436	3
928	168.70802	402	397	0.0027	0.27048	1.85126	0.68621	1.9244	2	46.06664	1.30461	9983.46191	34.61726	5	0	15	7	Skykomish	1.71E+11	20.74946	2210	2210	3
929	163.0828	1390	1171	0.10872	10.87273	1.31803	0.44949	0.89639	1	25.01741	0.70849	21185.73242	755.68924	0	0	4	7	Skykomish	1.71E+11	121.94983	884	884	1
930	123.35985	226	226	0	0	0.84315	0.26588	0.4244	1	10.9122	0.30903	10373.99805	0	5	0	4	7	Skykomish	1.71E+11	13.72899	52	52	3
931	200.00429	240	218	0.011	1.1	2.30994	0.8896	2.774	2	69.52597	1.96898	12994.23926	212.47214	3	0	15	7	Skykomish	1.71E+11	24.18865	1439	1439	3
932	30.48811	1390	1171	0.10872	10.87273	1.31803	0.44949	0.89639	1	25.01741	0.70849	21185.73242	755.68924	0	0	4	7	Skykomish	1.71E+11	122.04902	794	794	1
933	175.10344	1237	1231	0.00324	0.32458	3.89414	1.6646	7.3824	2	181.39745	5.13718	54772.06641	163.57563	5	0	4	7	Skykomish	1.71E+11	123.50668	510	510	3
934	196.31158	1120	1088	0.01562	1.5621	2.05132	0.75938	1.95	2	56.67082	1.60492	52993.80078	245.94034	3	0	4	7	Skykomish	1.71E+11	108.67783	81	81	3
935	69.79335	396	389	0.00333	0.3338	1.04745	0.34184	0.592	1	16.37884	0.46384	9790.3252	15.18915	5	0	15	7	Skykomish	1.71E+11	20.5303	2119	2119	3
936	187.57597	407	401	0.00316	0.31627	0.88514	0.28233	0.47159	1	11.91272	0.33736	9983.46191	10.46753	5	0	15	7	Skykomish	1.71E+11	21.2195	2349	2349	3
937	191.95444	1090	1083	0.00347	0.34753	3.42054	1.41906	5.6016	2	143.4559	4.06267	52990.37109	138.50747	5	0	2	7	Skykomish	1.71E+11	106.93579	31	31	3
938	106.5792	397	389	0.00366	0.36698	1.8565	0.68865	1.9372	2	46.30017	1.31122	9798.60938	47.20613	5	0	15	7	Skykomish	1.71E+11	20.42091	2172	2172	3
939	198.72171	226	226	0	0	9.14399	4.79246	48.0864	4	845.13818	23.93431	10594.8291	0	5	1	15	7	Skykomish	1.71E+11	13.68497	145	145	2
940	20.00044	226	226	0	0	9.15922	4.80272	48.2928	4	847.62036	24.00461	10389.97656	0	5	1	15	7	Skykomish	1.71E+11	13.68497	136	136	2
941	20.00026	226	226	0	0	0.93877	0.30294	0.526	1	13.27311	0.37589	10389.97656	0	5	0	15	7	Skykomish	1.71E+11	13.68497	239	239	3
942	138.36626	396	389	0.00333	0.3338	1.04745	0.34184	0.592	1	16.37884	0.46384	9790.3252	15.18915	5	0	4	7	Skykomish	1.71E+11	19.99467	1870	1870	3
943	196.95699	226	226	0	0	6.45438	3.15576	25.0524	3	445.75729	12.62385	10591.9873	0	5	1	4	7	Skykomish	1.71E+11	10.28851	91	91	3
944	114.22437	226	226	0	0	0.82872	0.25995	0.40479	1	10.58817	0.29985	10912.81836	0	5	0	15	7	Skykomish	1.71E+11	21.96027	1046	1046	3
945	110.08133	397	389	0.00366	0.36698	1.8565	0.68865	1.9372	2	46.30017	1.31122	9798.60938	47.20613	5	0	4	7	Skykomish	1.71E+11	20.01765	1797	1797	3
946	211.26431	226	226	0	0	0.84832	0.26752	0.42519	1	11.04623	0.31282	10796.25	0	5	0	15	7	Skykomish	1.71E+11	20.28143	747	747	3
947	208.28527	907	907	0	0	1.4504	0.49743	0.95999	1	30.17155	0.85445	52997.80859	0	5	0	15	7	Skykomish	1.71E+11	90.04249	839	839	3
948	189.46097	226	226	0	0	0.87775	0.27896	0.4568	1	11.75058	0.33277	10583.11328	0	5	0	15	7	Skykomish	1.71E+11	13.68497	216	216	3
949	53.81976	360	269	0.04629	4.62943	1.52197	0.53624	1.2116	1	32.47419	0.91966	13187.37598	417.66484	0	0	15	7	Skykomish	1.71E+11	35.26762	43	43	1
950	197.99412	1390	1390	0	0	1.12285	0.36939	0.6424	1	18.70347	0.52968	21383.72852	0	5	0	4	7	Skykomish	1.71E+11	121.12836	980	980	3
951	89.14592	501	360	0.06882	6.88299	1.47233	0.51491	1.1312	1	30.57641	0.86592	13392.22852	584.69044	0	0	15	7	Skykomish	1.71E+11	37.42268	33	33	1
952	178.945	226	226	0	0	0.93414	0.30143	0.5252	1	13.14262	0.37219	10180.86133	0	5	0	4	7	Skykomish	1.71E+11	12.64081	124	124	3
953	12.69988	226	226	0	0	0.93414	0.30143	0.5252	1	13.14262	0.37219	10180.86133	0	5	0	15	7	Skykomish	1.71E+11	12.69262	127	127	3
954	138.47897	360	269	0.04629	4.62943	1.52197	0.53624	1.2116	1	32.47419	0.91966	13187.37598	417.66484	0	0	15	7	Skykomish	1.71E+11	29.19171	468	468	1
955	198.04272	1231	1216	0.00732	0.73223	3.92344	1.68006	7.5024	2	183.87144	5.20724	54587.21094	374.04673	5	0	4	7	Skykomish	1.71E+11	121.92517	285	285	3
956	195.10074	1088	1054	0.01659	1.65973	2.08265	0.77372	2.0148	2	58.24402	1.64947	52788.94531	268.56571	3	0	4	7	Skykomish	1.71E+11	105.70019	201	201	3
957	71.46098	501	360	0.06882	6.88299	1.47233	0.51491	1.1312	1	30.57641	0.86592	13392.22852	584.69044	0	0	4	7	Skykomish	1.71E+11	42.69902	0	0	0
958	190.43197	1083	1032	0.02532	2.53201	3.44612	1.43218	5.6928	2	145.39865	4.11769	52788.94531	1022.79189	3	0	2	7	Skykomish	1.71E+11	104.28696	40	40	2
959	17.30075	1054	1025	0.01439	1.43977	2.13809	0.79921	2.132	2	61.07635	1.72968	52584.08984	244.30246	3	0	4	7	Skykomish	1.71E+11	105.57159	141	141	3
960	168.08566	226	226	0	0	9.19896	4.82941	48.826	4	854.12927	24.18894	10369.97656	0	5	1	15	7	Skykomish	1.71E+11	13.68497	167	167	2
961	209.68659	218	218	0	0	2.37765	0.92184	2.9512	2	73.25447	2.07457	12794.23926	0	5	0	15	7	Skykomish	1.71E+11	23.75833	1289	1289	3
962	84.85462	1390	1390	0	0	1.01591	0.32677	0.5216	1	15.59748	0.44172	21468.58398	0	5	0	4	7	Skykomish	1.71E+11	120.79875	786	786	3
963	2.69965	1083	1032	0.02532	2.53201	3.44612	1.43218	5.6928	2	145.39865	4.11769	52788.94531	1022.79189	3	0	4	7	Skykomish	1.71E+11	104.38658	37	37	2
964	35.97584	501	360	0.06882	6.88299	1.47233	0.51491	1.1312	1	30.57641	0.86592	13392.22852	584.69044	0	0	4	7	Skykomish	1.71E+11	53.7636	90	90	1
965	195.91725	401	393	0.0039	0.39052	1.01521	0.3339	0.62639	1	15.2801	0.43273	9793.75684	16.57816	5	0	15	7	Skykomish	1.71E+11	20.41289	1990	1990	3
966	138.33931	389	383	0.00414	0.41421	1.06124	0.34751	0.6104	1	16.76647	0.47482	9580.62012	19.29426	5	0	4	7	Skykomish	1.71E+11	19.42377	1997	1997	3
967	138.34631	389	383	0.00414	0.41421	1.85912	0.68987	1.9436	2	46.41686	1.31453	9580.62012	53.41489	5	0	4	7	Skykomish	1.71E+11	19.42868	2064	2064	3
968	5.19971	501	360	0.06882	6.88299	1.47233	0.51491	1.1312	1	30.57641	0.86592	13392.22852	584.69044	0	0	4	7	Skykomish	1.71E+11	54.78798	96	96	1
969	110.92058	226	226	0	0	0.98341	0.32101	0.58439	1	14.42757	0.40858	9984.29297	0	5	0	15	7	Skykomish	1.71E+11	12.64081	159	159	3
970	56.56985	383	382	0.00176	0.17677	2.12716	0.81361	2.5724	2	59.26769	1.67846	9435.76758	29.10753	5	0	4	7	Skykomish	1.71E+11	19.23129	2100	2100	3
971	194.76631	226	226	0	0	6.46613	3.16302	25.1616	3	447.20438	12.66483	10387.13477	0	5	1	4	7	Skykomish	1.71E+11	9.69567	81	81	3
972	28.98361	226	226	0	0	0.98341	0.32101	0.58439	1	14.42757	0.40858	9984.29297	0	5	0	15	7	Skykomish	1.71E+11	12.64081	121	121	3
973	181.95567	269	237	0.01656	1.65685	1.53237	0.54072	1.2288	1	32.87814	0.9311	12990.80762	151.34002	3	0	15	7	Skykomish	1.71E+11	25.22199	775	775	3
974	192.95023	907	907	0	0	1.55831	0.54326	1.1168	1	34.36085	0.97309	52781.23828	0	5	0	15	7	Skykomish	1.71E+11	89.73128	629	629	3
975	2.94732	226	226	0	0	0.98341	0.32101	0.58439	1	14.42757	0.40858	9984.29297	0	5	0	15	7	Skykomish	1.71E+11	12.64081	116	116	3
976	15.28838	226	226	0	0	0.98341	0.32101	0.58439	1	14.42757	0.40858	9984.29297	0	5	0	15	7	Skykomish	1.71E+11	12.64081	145	145	3
977	187.88287	610	501	0.05643	5.64366	1.4364	0.49958	1.0748	1	29.23527	0.82794	13585.36523	458.38482	0	0	4	7	Skykomish	1.71E+11	54.95085	66	66	1
978	67.55587	1096	1095	0.00146	0.14644	0.94773	0.29623	0.4056	1	13.90486	0.39378	54853.49219	5.65728	5	0	15	7	Skykomish	1.71E+11	90.33075	718	718	3
979	151.78785	399	394	0.00326	0.3265	1.0873	0.36314	0.722	1	17.3071	0.49013	9740.03027	15.69915	5	0	15	7	Skykomish	1.71E+11	20.52249	1825	1825	3
980	31.69837	226	226	0	0	0.98341	0.32101	0.58439	1	14.42757	0.40858	9984.29297	0	5	0	15	7	Skykomish	1.71E+11	12.64081	109	109	3
981	187.57543	1216	1200	0.00843	0.84341	4.02333	1.73296	7.9188	2	192.42049	5.44935	54382.35547	450.87205	5	0	4	7	Skykomish	1.71E+11	118.56583	43	43	3
982	214.41228	237	229	0.00355	0.35578	1.77424	0.64693	1.6644	2	42.90178	1.21498	12797.6709	42.40618	5	0	15	7	Skykomish	1.71E+11	24.63602	1187	1187	3
983	75.58026	435	237	0.25859	25.85918	0.89456	0.27987	0.4032	1	12.37298	0.3504	12874.23926	888.89697	0	0	15	7	Skykomish	1.71E+11	25.21875	639	639	1
984	197.78121	1032	1024	0.00375	0.37534	3.47316	1.44607	5.79	2	147.46527	4.17622	52587.51953	153.77403	5	0	4	7	Skykomish	1.71E+11	102.18559	167	167	3
985	178.34066	1054	1025	0.01439	1.43977	2.13809	0.79921	2.132	2	61.07635	1.72968	52584.08984	244.30246	3	0	3	7	Skykomish	1.71E+11	102.67338	142	142	3
986	22.74955	226	226	0	0	1.03754	0.34278	0.65319	1	15.90105	0.45031	9791.15625	0	5	0	15	7	Skykomish	1.71E+11	12.64081	154	154	3
987	7.30055	1024	1021	0.00621	0.62132	3.50008	1.45993	5.8876	2	149.53635	4.23487	52374.37891	258.12176	5	0	4	7	Skykomish	1.71E+11	102.07159	202	202	3
988	193.36027	226	226	0	0	9.20746	4.83515	48.942	4	855.52283	24.22841	10196.83984	0	5	1	15	7	Skykomish	1.71E+11	13.68497	129	129	2
989	194.65646	218	218	0	0	2.44905	0.95607	3.144	2	77.28136	2.18861	12577.6709	0	5	0	15	7	Skykomish	1.71E+11	23.4225	1296	1296	3
990	56.56929	1025	1021	0.00707	0.7071	2.22067	0.83739	2.3116	2	65.41048	1.85242	52382.66406	128.49747	5	0	3	7	Skykomish	1.71E+11	101.7622	217	217	3
991	40.52323	1024	1021	0.00621	0.62132	3.50008	1.45993	5.8876	2	149.53635	4.23487	52374.37891	258.12176	5	0	3	7	Skykomish	1.71E+11	101.62514	200	200	3
992	209.32174	393	385	0.00375	0.37534	1.02332	0.33717	0.63679	1	15.50236	0.43902	9588.9043	16.16557	5	0	15	7	Skykomish	1.71E+11	19.61177	2104	2104	3
993	183.75422	226	226	0	0	6.47601	3.16912	25.2536	3	448.423	12.69934	10185.71387	0	5	1	4	7	Skykomish	1.71E+11	9.54029	59	59	3
994	4.01286	226	226	0	0	6.47601	3.16912	25.2536	3	448.423	12.69934	10185.71387	0	5	1	15	7	Skykomish	1.71E+11	14.20246	63	63	3
995	177.91037	709	610	0.05218	5.21861	1.34693	0.46177	0.9408	1	26.01298	0.73668	13775.07031	377.14407	0	0	4	7	Skykomish	1.71E+11	63.14484	0	0	0
996	10.02509	709	610	0.05218	5.21861	1.34693	0.46177	0.9408	1	26.01298	0.73668	13775.07031	377.14407	0	0	4	7	Skykomish	1.71E+11	70.58512	32	32	1
997	198.89163	382	377	0.00244	0.24407	2.12787	0.81395	2.5744	2	59.30293	1.67946	9379.19922	40.213	5	0	4	7	Skykomish	1.71E+11	18.82285	1664	1664	3
998	197.99448	394	387	0.00353	0.35355	1.1106	0.37269	0.7544	1	17.98639	0.50937	9586.89355	17.66694	5	0	15	7	Skykomish	1.71E+11	19.82335	2427	2427	3
999	190.57046	1200	1153	0.02294	2.29433	4.06795	1.75668	8.1084	2	196.29555	5.55909	54192.64453	1251.20551	3	0	4	7	Skykomish	1.71E+11	116.34411	62	62	2
1000	190.35067	907	907	0	0	1.64631	0.58116	1.2536	1	37.95782	1.07497	52584.66797	0	5	0	15	7	Skykomish	1.71E+11	89.27343	557	557	3
1001	43.51764	226	226	0	0	6.48446	3.17434	25.3324	3	449.46652	12.72889	9992.57715	0	5	1	15	7	Skykomish	1.71E+11	13.37706	58	58	3
1002	166.77024	226	226	0	0	1.03754	0.34278	0.65319	1	15.90105	0.45031	9791.15625	0	5	0	15	7	Skykomish	1.71E+11	11.76209	70	70	3
1003	150.0934	767	709	0.02721	2.72125	1.21036	0.40515	0.754	1	21.42336	0.6067	13988.20703	161.96415	3	0	4	7	Skykomish	1.71E+11	70.41759	20	20	1
1004	192.16152	1095	1092	0.00152	0.15261	0.94998	0.29709	0.40759	1	13.96497	0.39548	54785.20703	5.9212	5	0	15	7	Skykomish	1.71E+11	89.91958	618	618	3
1005	41.12826	226	226	0	0	6.48446	3.17434	25.3324	3	449.46652	12.72889	9992.57715	0	5	1	4	7	Skykomish	1.71E+11	9.51226	51	51	3
1006	144.27084	1021	1010	0.00718	0.71831	4.1057	1.7752	8.2096	3	199.75629	5.6571	52326.09375	398.63461	5	0	3	7	Skykomish	1.71E+11	99.91031	144	144	3
1007	207.13239	226	226	0	0	9.21496	4.8402	49.0444	4	856.75281	24.26324	9995.41895	0	5	1	15	7	Skykomish	1.71E+11	13.68497	142	142	2
1008	174.96238	229	219	0.00566	0.56635	1.79735	0.65725	1.7096	2	43.92184	1.24387	12572.81836	69.10818	5	0	15	7	Skykomish	1.71E+11	24.02242	1554	1554	3
1009	57.06551	767	709	0.02721	2.72125	1.21036	0.40515	0.754	1	21.42336	0.6067	13988.20703	161.96415	3	0	4	7	Skykomish	1.71E+11	76.07554	52	52	2
1010	3.81789	1021	1010	0.00718	0.71831	4.1057	1.7752	8.2096	3	199.75629	5.6571	52326.09375	398.63461	5	0	4	7	Skykomish	1.71E+11	100.19835	95	95	3
1011	37.59292	226	226	0	0	1.06915	0.35561	0.6952	1	16.79111	0.47552	9598.01953	0	5	0	15	7	Skykomish	1.71E+11	8.87191	34	34	3
1012	168.77615	218	217	0.00056	0.05663	2.60897	1.0335	3.598	2	86.65202	2.45398	12372.81836	13.63413	5	0	15	7	Skykomish	1.71E+11	23.24015	700	700	3
1013	179.13082	385	379	0.00324	0.32458	1.06077	0.35233	0.68599	1	16.54792	0.46863	9375.76758	14.92213	5	0	15	7	Skykomish	1.71E+11	19.01823	2198	2198	3
1014	190.91458	1270	1175	0.04832	4.83292	1.11931	0.35246	0.448	1	19.29789	0.54651	196.56854	259.10853	0	0	4	7	Skykomish	1.71E+11	98.037	80	80	1
1015	62.50137	226	226	0	0	1.06915	0.35561	0.6952	1	16.79111	0.47552	9598.01953	0	5	0	15	7	Skykomish	1.71E+11	7.03942	41	41	3
1016	203.7417	387	379	0.00381	0.38148	1.11514	0.37455	0.7608	1	18.12015	0.51316	9388.9043	19.20454	5	0	15	7	Skykomish	1.71E+11	19.02086	2480	2480	3
1017	106.6029	226	226	0	0	6.48446	3.17434	25.3324	3	449.46652	12.72889	9992.57715	0	5	1	15	7	Skykomish	1.71E+11	9.44747	35	35	3
1018	186.03498	1153	1153	0	0	4.0949	1.77104	8.224	2	198.65294	5.62585	53987.78906	0	5	0	4	7	Skykomish	1.71E+11	115.11358	99	99	3
1019	184.44458	377	371	0.0031	0.31066	2.22417	0.86034	2.8508	2	64.19644	1.81804	9174.34668	55.40625	5	0	4	7	Skykomish	1.71E+11	18.32333	1714	1714	3
1020	2.69966	377	371	0.0031	0.31066	2.22417	0.86034	2.8508	2	64.19644	1.81804	9174.34668	55.40625	5	0	2	7	Skykomish	1.71E+11	18.33202	1634	1634	3
1021	67.55624	379	377	0.00292	0.29289	1.19004	0.40556	0.8704	1	20.39017	0.57744	9190.91504	16.59176	5	0	15	7	Skykomish	1.71E+11	18.8229	1919	1919	3
1022	56.56985	379	377	0.00353	0.35355	1.12192	0.37734	0.77039	1	18.32052	0.51883	9179.19922	17.99514	5	0	15	7	Skykomish	1.71E+11	18.82101	1984	1984	3
1023	195.03306	226	226	0	0	9.21939	4.84319	49.1048	4	857.47827	24.28378	9782.28223	0	5	1	15	7	Skykomish	1.71E+11	13.68497	267	267	2
1024	122.53655	1010	967	0.02187	2.18753	4.13527	1.79098	8.3372	3	202.36435	5.73096	52172.95313	1229.84592	3	0	4	7	Skykomish	1.71E+11	98.49665	128	128	2
1025	177.42785	226	226	0	0	6.49315	3.17972	25.4136	3	450.54147	12.75933	9799.44043	0	5	1	15	7	Skykomish	1.71E+11	8.58347	37	37	3
1026	23.7787	226	226	0	0	6.49315	3.17972	25.4136	3	450.54147	12.75933	9799.44043	0	5	1	4	7	Skykomish	1.71E+11	10.34173	76	76	3
1027	96.05124	226	226	0	0	6.5015	3.18487	25.4916	3	451.57379	12.78857	9594.58789	0	5	1	4	7	Skykomish	1.71E+11	8.09048	67	67	3
1028	204.83667	839	767	0.03433	3.43338	1.09259	0.35745	0.61	1	17.78964	0.5038	14197.91211	169.68827	3	0	4	7	Skykomish	1.71E+11	77.56511	53	53	2
1029	203.22645	907	907	0	0	1.65925	0.58678	1.2744	1	38.50045	1.09033	52388.09766	0	5	0	15	7	Skykomish	1.71E+11	88.81112	779	779	3
1030	195.81254	1092	1092	0	0	1.05136	0.33633	0.50279	1	16.78758	0.47542	54588.63672	0	5	0	15	7	Skykomish	1.71E+11	89.81964	1022	1022	3
1031	87.70152	226	226	0	0	1.06915	0.35561	0.6952	1	16.79111	0.47552	9598.01953	0	5	0	4	7	Skykomish	1.71E+11	7.11829	71	71	3
1032	85.6154	226	226	0	0	6.5015	3.18487	25.4916	3	451.57379	12.78857	9594.58789	0	5	1	4	7	Skykomish	1.71E+11	6.77937	91	91	3
1033	204.98141	219	218	0.00048	0.04801	1.81613	0.66567	1.7468	2	44.75888	1.26757	12396.25	5.97015	5	0	15	7	Skykomish	1.71E+11	23.42167	1365	1365	3
1034	81.79559	377	374	0.0024	0.24028	1.61849	0.59084	1.6452	2	35.63784	1.00926	9122.63086	23.79012	5	0	15	7	Skykomish	1.71E+11	18.52259	2203	2203	3
1035	20.00044	226	226	0	0	6.58263	3.23506	26.2536	3	461.67599	13.07466	9409.73535	0	5	1	4	7	Skykomish	1.71E+11	7.2258	38	38	3
1036	71.66105	1010	967	0.02187	2.18753	4.13527	1.79098	8.3372	3	202.36435	5.73096	52172.95313	1229.84592	3	0	3	7	Skykomish	1.71E+11	97.32952	90	90	2
1037	40.65948	377	374	0.0024	0.24028	1.61849	0.59084	1.6452	2	35.63784	1.00926	9122.63086	23.79012	5	0	4	7	Skykomish	1.71E+11	18.42914	2059	2059	3
1038	174.96132	218	217	0.00056	0.05663	1.84264	0.67757	1.8	2	45.95217	1.30137	12187.96582	7.23028	5	0	15	7	Skykomish	1.71E+11	22.81168	2201	2201	3
1039	176.69137	217	217	0	0	2.63621	1.0468	3.6784	2	88.29638	2.50055	12196.25	0	5	0	15	7	Skykomish	1.71E+11	22.92163	724	724	3
1040	197.31977	1153	1153	0	0	4.12461	1.78689	8.3524	2	201.26677	5.69987	53794.64844	0	5	0	4	7	Skykomish	1.71E+11	113.92094	72	72	3
1041	22.81514	967	945	0.0119	1.19014	4.20789	1.82985	8.6552	3	208.83255	5.91414	51976.38281	690.48948	3	0	3	7	Skykomish	1.71E+11	96.88687	77	77	3
1042	20.00043	217	217	0	0	3.21215	1.33459	5.5884	3	126.28381	3.57636	12011.39746	0	5	0	15	7	Skykomish	1.71E+11	22.8316	449	449	3
1043	102.88408	905	839	0.03276	3.27671	0.96962	0.30887	0.47639	1	14.32234	0.4056	14399.33301	130.38115	3	0	4	7	Skykomish	1.71E+11	84.16781	0	0	0
1044	192.16046	1153	1148	0.00254	0.25436	4.19578	1.82495	8.664	2	207.59052	5.87896	53593.22266	146.69853	5	0	4	7	Skykomish	1.71E+11	112.69767	39	39	3
1045	186.00746	226	226	0	0	9.23624	4.85455	49.3352	4	860.24469	24.36213	9580.86133	0	5	1	15	7	Skykomish	1.71E+11	13.68497	329	329	2
1046	184.51618	371	360	0.00584	0.58422	2.24725	0.87154	2.9196	2	65.39449	1.85197	8981.20996	106.14072	5	0	2	7	Skykomish	1.71E+11	17.12731	1762	1762	3
1047	149.994	1449	1438	0.00718	0.71831	1.15905	0.37993	0.6284	1	19.99542	0.56627	52746.36328	39.90295	5	0	4	7	Skykomish	1.71E+11	124.79514	945	945	3
1048	93.68411	905	839	0.03276	3.27671	0.96962	0.30887	0.47639	1	14.32234	0.4056	14399.33301	130.38115	3	0	4	7	Skykomish	1.71E+11	88.32365	33	33	2
1049	181.49953	907	907	0	0	1.67847	0.59513	1.3056	1	39.3124	1.11333	52174.95703	0	5	0	15	7	Skykomish	1.71E+11	88.44176	727	727	3
1050	193.43096	1092	1091	0.00049	0.04964	1.1745	0.38515	0.63239	1	20.52741	0.58133	54387.21094	2.83133	5	0	15	7	Skykomish	1.71E+11	89.78186	787	787	3
1051	154.70449	1148	1105	0.02134	2.13483	4.21762	1.83667	8.7608	2	209.54955	5.93444	53396.65234	1242.83052	3	0	4	7	Skykomish	1.71E+11	112.01324	32	32	2
1052	35.13024	2024	1881	0.07274	7.27482	1.09492	0.34288	0.42599	1	18.55038	0.52534	62180.85156	374.91877	0	0	4	7	Skykomish	1.71E+11	202.11673	18	18	0
1053	200.14378	374	363	0.00516	0.51609	1.68998	0.62292	1.7992	2	38.54716	1.09166	8997.77832	55.26985	5	0	4	7	Skykomish	1.71E+11	17.36629	1949	1949	3
1054	128.71953	226	226	0	0	9.26133	4.87149	49.6792	4	864.3736	24.47906	9391.15625	0	5	1	15	7	Skykomish	1.71E+11	13.68497	316	316	2
1055	47.76941	909	905	0.00828	0.82842	0.91069	0.28605	0.41839	1	12.78112	0.36196	14447.61719	29.41613	5	0	4	7	Skykomish	1.71E+11	90.99763	25	25	2
1056	154.60054	967	945	0.0119	1.19014	4.20789	1.82985	8.6552	3	208.83255	5.91414	51976.38281	690.48948	3	0	2	7	Skykomish	1.71E+11	94.48917	91	91	3
1057	7.30055	945	907	0.01967	1.96751	4.25441	1.85483	8.8624	3	213.024	6.03284	51791.52734	1164.4175	3	0	2	7	Skykomish	1.71E+11	94.53197	110	110	3
1058	25.9002	226	226	0	0	9.26133	4.87149	49.6792	4	864.3736	24.47906	9391.15625	0	5	1	4	7	Skykomish	1.71E+11	10.13742	13	13	0
1059	190.14526	226	226	0	0	6.58293	3.23524	26.2564	3	461.71292	13.07571	9389.73535	0	5	1	4	7	Skykomish	1.71E+11	6.61189	38	38	3
1060	38.0554	1148	1105	0.02134	2.13483	4.21762	1.83667	8.7608	2	209.54955	5.93444	53396.65234	1242.83052	3	0	4	7	Skykomish	1.71E+11	111.41264	38	38	2
1061	42.55041	226	226	0	0	9.26133	4.87149	49.6792	4	864.3736	24.47906	9391.15625	0	5	1	4	7	Skykomish	1.71E+11	8.80576	30	30	1
1062	188.34022	217	214	0.00152	0.15261	3.21248	1.33476	5.5896	3	126.30714	3.57702	11991.39746	53.55467	5	0	15	7	Skykomish	1.71E+11	22.54661	763	763	3
1063	22.83738	1159	1157	0.0013	0.1306	0.9432	0.2945	0.4016	1	13.78452	0.39037	54727.21094	5.00154	5	0	4	7	Skykomish	1.71E+11	97.08813	773	773	3
1064	164.66635	391	384	0.00404	0.4043	0.87602	0.27878	0.4616	1	11.6909	0.33108	8960.62012	13.13162	5	0	15	7	Skykomish	1.71E+11	19.52558	2236	2236	3
1065	203.08186	384	377	0.00341	0.3417	0.8218	0.25781	0.40439	1	10.41023	0.29481	9187.4834	9.88277	5	0	15	7	Skykomish	1.71E+11	18.78278	2182	2182	3
1066	148.48834	363	352	0.00569	0.56954	1.69577	0.62554	1.812	2	38.78756	1.09846	8784.6416	61.37362	5	0	4	7	Skykomish	1.71E+11	16.41147	1921	1921	3
1067	134.66194	907	895	0.00585	0.58578	1.81231	0.65387	1.5336	1	45.17835	1.27945	51990.10156	73.52448	5	0	15	7	Skykomish	1.71E+11	88.20063	934	934	3
1068	93.28331	2024	1881	0.07274	7.27482	1.09492	0.34288	0.42599	1	18.55038	0.52534	62180.85156	374.91877	0	0	4	7	Skykomish	1.71E+11	194.13849	0	0	0
1069	36.43076	363	352	0.00569	0.56954	1.69577	0.62554	1.812	2	38.78756	1.09846	8784.6416	61.37362	5	0	2	7	Skykomish	1.71E+11	16.32366	1807	1807	3
1070	207.7626	1438	1421	0.0081	0.81066	1.1771	0.38718	0.6488	1	20.56442	0.58238	52593.22266	46.31456	5	0	4	7	Skykomish	1.71E+11	123.23382	905	905	3
1071	31.22163	2024	1881	0.07274	7.27482	1.09492	0.34288	0.42599	1	18.55038	0.52534	62180.85156	374.91877	0	0	3	7	Skykomish	1.71E+11	189.26114	34	34	1
1072	102.42513	380	376	0.00381	0.38148	0.85372	0.27012	0.43759	1	11.15609	0.31594	9090.91504	11.82372	5	0	15	7	Skykomish	1.71E+11	18.72519	2216	2216	3
1073	190.42373	360	351	0.00457	0.45785	2.28745	0.89109	3.0412	2	67.50493	1.91174	8792.92578	85.86699	5	0	2	7	Skykomish	1.71E+11	16.24753	1649	1649	3
1074	184.23656	1091	1089	0.00103	0.10355	1.28972	0.43188	0.76759	1	24.3292	0.689	54185.78516	6.9993	5	0	15	7	Skykomish	1.71E+11	89.02713	925	925	3
1075	121.13078	226	226	0	0	6.58643	3.23741	26.2896	3	462.15106	13.08812	9193.16699	0	5	1	4	7	Skykomish	1.71E+11	6.21423	81	81	3
1076	23.94706	2024	1881	0.07274	7.27482	1.09492	0.34288	0.42599	1	18.55038	0.52534	62180.85156	374.91877	0	0	3	7	Skykomish	1.71E+11	188.19658	31	31	1
1077	117.39579	226	226	0	0	9.27776	4.88257	49.9048	4	867.08044	24.55572	9189.73535	0	5	1	4	7	Skykomish	1.71E+11	6.10367	74	74	2
1078	2.50005	2024	1881	0.07274	7.27482	1.09492	0.34288	0.42599	1	18.55038	0.52534	62180.85156	374.91877	0	0	3	7	Skykomish	1.71E+11	188.19658	23	23	0
1079	14.2658	226	226	0	0	9.27776	4.88257	49.9048	4	867.08044	24.55572	9189.73535	0	5	1	4	7	Skykomish	1.71E+11	6.10333	76	76	2
1080	10.19982	226	226	0	0	6.58643	3.23741	26.2896	3	462.15106	13.08812	9193.16699	0	5	1	4	7	Skykomish	1.71E+11	6.12539	76	76	3
1081	64.6039	907	895	0.00585	0.58578	1.81231	0.65387	1.5336	1	45.17835	1.27945	51990.10156	73.52448	5	0	4	7	Skykomish	1.71E+11	88.03029	859	859	3
1082	128.92125	1159	1157	0.0013	0.1306	0.9432	0.2945	0.4016	1	13.78452	0.39037	54727.21094	5.00154	5	0	2	7	Skykomish	1.71E+11	95.87228	528	528	3
1083	7.69975	2024	1881	0.07274	7.27482	1.09492	0.34288	0.42599	1	18.55038	0.52534	62180.85156	374.91877	0	0	4	7	Skykomish	1.71E+11	188.22775	19	19	0
1084	56.56968	1421	1416	0.00883	0.88388	0.99778	0.31603	0.45759	1	15.24446	0.43172	51654.37891	37.43426	5	0	4	7	Skykomish	1.71E+11	122.64717	458	458	3
1085	178.3587	945	907	0.01967	1.96751	4.25441	1.85483	8.8624	3	213.024	6.03284	51791.52734	1164.4175	3	0	3	7	Skykomish	1.71E+11	91.96951	146	146	3
1086	203.74154	1105	1083	0.01049	1.04909	4.24096	1.8492	8.8648	2	211.65141	5.99397	53195.22656	616.87337	3	0	4	7	Skykomish	1.71E+11	109.55276	37	37	3
1087	78.1669	1881	1805	0.03624	3.62413	1.19345	0.38101	0.50919	1	21.69211	0.61432	61984.28125	218.40747	3	0	4	7	Skykomish	1.71E+11	183.64911	39	39	2
1088	197.32022	377	369	0.00397	0.39717	0.85973	0.27245	0.444	1	11.29905	0.31998	8982.63086	12.46776	5	0	15	7	Skykomish	1.71E+11	18.02496	2426	2426	3
1089	30.02533	1003	961	0.0205	2.05025	4.33061	1.89746	9.27	2	219.81322	6.22511	51991.52734	1252.05507	3	0	4	7	Skykomish	1.71E+11	95.53469	31	31	2
1090	97.16376	961	903	0.0295	2.95062	4.34189	1.90354	9.3216	2	220.84956	6.25446	51786.67188	1810.39271	3	0	4	7	Skykomish	1.71E+11	93.24129	116	116	2
1091	193.01447	384	377	0.00347	0.34753	1.14088	0.38515	0.79759	1	18.88654	0.53486	8787.4834	18.23506	5	0	15	7	Skykomish	1.71E+11	18.82147	2098	2098	3
1092	197.99243	1421	1399	0.01111	1.11117	1.22242	0.40559	0.70279	1	22.02074	0.62362	52383.51172	67.97885	3	0	4	7	Skykomish	1.71E+11	121.02882	542	542	3
1093	79.86896	1003	961	0.0205	2.05025	4.33061	1.89746	9.27	2	219.81322	6.22511	51991.52734	1252.05507	3	0	4	7	Skykomish	1.71E+11	96.202	36	36	2
1094	197.99445	376	368	0.00404	0.40406	0.87931	0.28006	0.4652	1	11.77083	0.33334	8986.0625	13.21345	5	0	15	7	Skykomish	1.71E+11	17.9244	2442	2442	3
1095	194.88011	369	357	0.00585	0.58578	0.87565	0.27864	0.46119	1	11.68202	0.33083	8781.20996	19.01163	5	0	15	7	Skykomish	1.71E+11	16.75229	2164	2164	3
1096	7.16263	357	352	0.00653	0.653	0.90697	0.29088	0.49599	1	12.45158	0.35262	8576.35742	22.58948	5	0	15	7	Skykomish	1.71E+11	16.744	2533	2533	3
1097	210.74062	214	211	0.00138	0.13852	3.22739	1.34237	5.6444	3	127.3711	3.60715	11794.8291	49.01839	5	0	15	7	Skykomish	1.71E+11	21.449	1033	1033	3
1098	122.46196	1083	1082	0.00051	0.05177	4.2606	1.85975	8.9528	2	213.4276	6.04427	52985.51563	30.70062	5	0	4	7	Skykomish	1.71E+11	109.55276	48	48	3
1099	65.41472	1083	1082	0.00051	0.05177	4.2606	1.85975	8.9528	2	213.4276	6.04427	52985.51563	30.70062	5	0	3	7	Skykomish	1.71E+11	109.55276	54	54	3
1100	95.42416	961	903	0.0295	2.95062	4.34189	1.90354	9.3216	2	220.84956	6.25446	51786.67188	1810.39271	3	0	3	7	Skykomish	1.71E+11	91.86015	223	223	2
1101	105.81658	907	895	0.01108	1.10819	4.26848	1.8624	8.9256	3	214.29858	6.06894	51598.38672	659.77738	3	0	3	7	Skykomish	1.71E+11	90.81732	222	222	3
1102	100.00125	903	895	0.008	0.8	4.34921	1.9075	9.3552	2	221.52403	6.27356	51590.10156	492.34903	5	0	3	7	Skykomish	1.71E+11	90.79976	248	248	3
1103	17.16276	895	889	0.00621	0.62132	6.04529	2.85266	18.4292	3	402.95126	11.41158	51490.10156	695.55322	5	1	3	7	Skykomish	1.71E+11	90.64917	280	280	3
1104	127.00209	1881	1805	0.03624	3.62413	1.19345	0.38101	0.50919	1	21.69211	0.61432	61984.28125	218.40747	3	0	3	7	Skykomish	1.71E+11	182.23758	81	81	2
1105	89.31404	1003	961	0.0205	2.05025	4.33061	1.89746	9.27	2	219.81322	6.22511	51991.52734	1252.05507	3	0	3	7	Skykomish	1.71E+11	98.27586	48	48	2
1106	186.00682	1157	1137	0.01054	1.05426	1.00374	0.31779	0.4568	1	15.43279	0.43705	54574.07031	45.20187	3	0	2	7	Skykomish	1.71E+11	93.78442	576	576	3
1107	31.92017	895	889	0.00621	0.62132	6.04529	2.85266	18.4292	3	402.95126	11.41158	51490.10156	695.55322	5	1	2	7	Skykomish	1.71E+11	90.5572	242	242	3
1108	46.6778	2474	2469	0.00248	0.24823	2.55122	0.91342	1.5588	2	90.36904	2.55925	79387.875	62.32272	5	0	0	7	Skykomish	1.71E+11	227.72174	239	239	3
1109	180.63911	368	359	0.00478	0.478	0.88369	0.28177	0.46999	1	11.87727	0.33636	8788.07324	15.77275	5	0	15	7	Skykomish	1.71E+11	17.00853	1940	1940	3
1110	47.16314	359	352	0.007	0.7	0.91541	0.29419	0.50559	1	12.66268	0.3586	8599.78906	24.62555	5	0	15	7	Skykomish	1.71E+11	16.63602	2524	2524	3
1111	68.54021	357	352	0.00653	0.653	0.90697	0.29088	0.49599	1	12.45158	0.35262	8576.35742	22.58948	5	0	4	7	Skykomish	1.71E+11	16.33855	2316	2316	3
1112	52.83813	359	352	0.007	0.7	0.91541	0.29419	0.50559	1	12.66268	0.3586	8599.78906	24.62555	5	0	4	7	Skykomish	1.71E+11	16.42128	2374	2374	3
1113	203.74753	351	350	0.00046	0.04691	2.32021	0.90708	3.142	2	69.24773	1.9611	8596.35742	9.02628	5	0	2	7	Skykomish	1.71E+11	16.24753	1061	1061	3
1114	206.10706	352	350	0.00096	0.09602	1.75313	0.65153	1.9412	2	41.20267	1.16686	8591.50488	10.99161	5	0	2	7	Skykomish	1.71E+11	16.32366	1211	1211	3
1115	189.36747	895	889	0.0031	0.31066	1.87105	0.67996	1.6396	1	47.86866	1.35564	51785.24609	41.31418	5	0	4	7	Skykomish	1.71E+11	87.62542	797	797	3
1116	196.20806	1089	1080	0.00439	0.43933	1.32207	0.44517	0.808	1	25.44862	0.7207	53992.64453	31.06183	5	0	15	7	Skykomish	1.71E+11	88.62816	944	944	3
1117	24.65143	2474	2469	0.00248	0.24823	2.55122	0.91342	1.5588	2	90.36904	2.55925	79387.875	62.32272	5	0	4	7	Skykomish	1.71E+11	227.77948	359	359	3
1118	20.54494	895	889	0.00621	0.62132	6.04529	2.85266	18.4292	3	402.95126	11.41158	51490.10156	695.55322	5	1	3	7	Skykomish	1.71E+11	90.203	218	218	3
1119	7.26617	895	889	0.00621	0.62132	6.04529	2.85266	18.4292	3	402.95126	11.41158	51490.10156	695.55322	5	1	2	7	Skykomish	1.71E+11	90.10322	167	167	3
1120	107.32965	352	352	0	0	1.30026	0.45199	1.0456	2	23.94807	0.6782	8499.78906	0	5	0	4	7	Skykomish	1.71E+11	16.32498	1852	1852	3
1121	214.21504	1416	1398	0.00825	0.82572	1.00073	0.31717	0.46039	1	15.32623	0.43403	51597.80859	35.15879	5	0	4	7	Skykomish	1.71E+11	120.90106	584	584	3
1122	17.9603	895	889	0.00621	0.62132	6.04529	2.85266	18.4292	3	402.95126	11.41158	51490.10156	695.55322	5	1	3	7	Skykomish	1.71E+11	89.94093	171	171	3
1123	10.12956	889	874	0.00715	0.71528	6.10304	2.8862	18.804	3	409.94946	11.60977	51393.53125	814.65505	5	1	3	7	Skykomish	1.71E+11	89.84231	121	121	3
1124	68.01097	1137	1113	0.01191	1.19153	1.04039	0.33205	0.492	1	16.47092	0.46645	54384.35938	54.52376	3	0	2	7	Skykomish	1.71E+11	93.43867	490	490	3
1125	57.10554	352	326	0.0129	1.29083	1.33368	0.46624	1.102	2	25.07727	0.71018	8391.50488	89.93119	3	0	4	7	Skykomish	1.71E+11	15.86907	1027	1027	3
1126	158.92679	1082	1081	0.00048	0.04881	4.27261	1.86621	9.0068	2	214.51659	6.07511	52792.375	29.09251	5	0	3	7	Skykomish	1.71E+11	109.55276	78	78	3
1127	197.99445	377	369	0.00404	0.40406	1.24469	0.42847	0.9552	1	22.12227	0.6265	8586.0625	24.83356	5	0	15	7	Skykomish	1.71E+11	18.02735	1914	1914	3
1128	257.34348	226	226	0	0	11.26012	6.20573	76.2872	4	1229.41101	34.81692	9056.59863	0	5	2	4	7	Skykomish	1.71E+11	5.49019	145	145	2
1129	174.80831	1019	1003	0.00881	0.88192	4.31632	1.88975	9.2048	2	218.50281	6.188	52172.95313	535.3661	5	0	3	7	Skykomish	1.71E+11	100.06208	38	38	3
1130	67.5557	3224	3216	0.01171	1.17157	1.32092	0.40848	0.40119	1	27.33374	0.77409	70252.375	88.96735	3	0	4	7	Skykomish	1.71E+11	321.88535	48	48	3
1131	87.29322	2298	2264	0.03851	3.8512	2.61031	0.92385	1.4252	1	95.56528	2.70641	79194.75	1022.48751	3	0	4	7	Skykomish	1.71E+11	227.62738	174	174	2
1132	80.00158	2469	2264	0.25625	25.625	2.67682	0.96881	1.7228	2	98.60373	2.79246	79186.46875	7019.71477	0	0	4	7	Skykomish	1.71E+11	227.30949	504	504	0
1133	42.26801	2671	2298	0.18518	18.51839	2.49932	0.87442	1.2832	1	88.45448	2.50503	79396.15625	4550.77544	0	0	4	7	Skykomish	1.71E+11	230.55353	67	67	0
1134	42.70047	1082	1081	0.00048	0.04881	4.27261	1.86621	9.0068	2	214.51659	6.07511	52792.375	29.09251	5	0	4	7	Skykomish	1.71E+11	110.23351	56	56	3
1135	129.5122	1080	1076	0.00195	0.19526	1.39544	0.47559	0.90359	1	28.07086	0.79496	53787.78906	15.22776	5	0	15	7	Skykomish	1.71E+11	88.45946	879	879	3
1136	194.65544	1399	1365	0.01659	1.65973	1.2267	0.40736	0.7084	1	22.15937	0.62755	52185.51563	102.17784	3	0	4	7	Skykomish	1.71E+11	117.59866	1053	1053	3
1137	36.99422	1081	1021	0.02928	2.92893	4.2928	1.87708	9.098	2	216.3539	6.12714	52587.51953	1760.5011	3	0	4	7	Skykomish	1.71E+11	109.79105	35	35	2
1138	73.96491	1021	1019	0.00095	0.09537	4.30647	1.88444	9.16	2	217.60179	6.16248	52382.66406	57.65602	5	0	3	7	Skykomish	1.71E+11	102.09849	29	29	2
1139	177.12739	1805	1674	0.06957	6.95756	1.41723	0.47018	0.7268	1	29.63612	0.83929	61774.57031	572.84999	0	0	3	7	Skykomish	1.71E+11	168.47379	55	55	1
1140	193.60933	211	206	0.00244	0.24407	3.2543	1.35613	5.744	3	129.30173	3.66182	11578.26074	87.67881	5	0	15	7	Skykomish	1.71E+11	20.7335	1522	1522	3
1141	175.88008	1398	1378	0.01102	1.10241	1.00618	0.31928	0.4656	1	15.47795	0.43833	51379.8125	47.40424	3	0	4	7	Skykomish	1.71E+11	119.12842	521	521	3
1142	128.28149	1137	1113	0.01191	1.19153	1.04039	0.33205	0.492	1	16.47092	0.46645	54384.35938	54.52376	3	0	4	7	Skykomish	1.71E+11	92.39495	452	452	3
1143	7.69975	1805	1674	0.06957	6.95756	1.41723	0.47018	0.7268	1	29.63612	0.83929	61774.57031	572.84999	0	0	4	7	Skykomish	1.71E+11	167.7616	70	70	1
1144	18.15503	1674	1614	0.02928	2.92893	1.50863	0.50755	0.82719	1	33.19746	0.94015	61586.28516	270.13228	3	0	4	7	Skykomish	1.71E+11	166.18355	88	88	2
1145	6.3116	1674	1614	0.02928	2.92893	1.50863	0.50755	0.82719	1	33.19746	0.94015	61586.28516	270.13228	3	0	3	7	Skykomish	1.71E+11	166.19493	0	0	0
1146	89.98701	2251	2244	0.0056	0.56066	1.5116	0.48175	0.53039	1	34.91635	0.98883	78905.0625	54.38646	5	0	4	7	Skykomish	1.71E+11	225.35225	296	296	3
1147	187.42796	350	326	0.01242	1.24264	2.88898	1.19163	5.1364	3	102.70415	2.90858	8383.2207	354.56499	3	0	2	7	Skykomish	1.71E+11	13.83889	194	194	3
1148	137.03199	352	326	0.0129	1.29083	1.33368	0.46624	1.102	2	25.07727	0.71018	8391.50488	89.93119	3	0	2	7	Skykomish	1.71E+11	13.51401	206	206	3
1149	157.68275	2671	2298	0.18518	18.51839	2.49932	0.87442	1.2832	1	88.45448	2.50503	79396.15625	4550.77544	0	0	4	7	Skykomish	1.71E+11	232.76099	268	268	0
1150	192.20386	889	874	0.00715	0.71528	6.10304	2.8862	18.804	3	409.94946	11.60977	51393.53125	814.65505	5	1	2	7	Skykomish	1.71E+11	87.84388	124	124	3
1151	190.19082	889	889	0	0	1.90409	0.69471	1.7008	1	49.41225	1.39936	51592.10547	0	5	0	4	7	Skykomish	1.71E+11	87.21761	797	797	3
1152	72.70106	1080	1076	0.00195	0.19526	1.39544	0.47559	0.90359	1	28.07086	0.79496	53787.78906	15.22776	5	0	4	7	Skykomish	1.71E+11	88.22221	853	853	3
1153	32.10231	2251	2244	0.0056	0.56066	1.5116	0.48175	0.53039	1	34.91635	0.98883	78905.0625	54.38646	5	0	2	7	Skykomish	1.71E+11	225.4978	259	259	3
1154	130.22754	2264	2240	0.01802	1.80265	3.69974	1.42844	3.1596	2	178.64241	5.05915	79106.46875	894.66207	3	0	4	7	Skykomish	1.71E+11	225.57806	194	194	3
1155	122.3839	3216	3166	0.02704	2.70485	1.3866	0.43347	0.44359	1	29.85129	0.84538	70184.09375	224.32066	3	0	4	7	Skykomish	1.71E+11	318.58527	28	28	1
1156	52.55679	874	848	0.01313	1.3132	6.12158	2.89698	18.9252	3	412.20767	11.67372	51183.82031	1503.86428	3	1	2	7	Skykomish	1.71E+11	87.23074	144	144	3
1157	187.57592	369	362	0.00368	0.36899	1.25497	0.4328	0.97159	1	22.45503	0.63592	8388.07324	23.01939	5	0	15	7	Skykomish	1.71E+11	17.32378	2520	2520	3
1158	178.24885	1370	1357	0.00716	0.71656	1.10052	0.36063	0.61919	1	18.02473	0.51046	52156.65234	35.88278	5	0	15	7	Skykomish	1.71E+11	116.82026	900	900	3
1159	162.6486	1081	1021	0.02928	2.92893	4.2928	1.87708	9.098	2	216.3539	6.12714	52587.51953	1760.5011	3	0	2	7	Skykomish	1.71E+11	104.32248	35	35	2
1160	131.45958	1021	1019	0.00095	0.09537	4.30647	1.88444	9.16	2	217.60179	6.16248	52382.66406	57.65602	5	0	2	7	Skykomish	1.71E+11	102.71049	38	38	3
1161	179.12691	2922	2671	0.13578	13.57837	2.46452	0.85899	1.24	1	86.27758	2.44338	79581	3254.6768	0	0	4	7	Skykomish	1.71E+11	269.81265	0	0	0
1162	57.85571	3216	3166	0.02704	2.70485	1.3866	0.43347	0.44359	1	29.85129	0.84538	70184.09375	224.32066	3	0	4	7	Skykomish	1.71E+11	316.36688	28	28	1
1163	178.66711	2240	2224	0.00865	0.86555	3.72749	1.44175	3.2124	2	181.06158	5.12766	78973.34375	435.39405	5	0	4	7	Skykomish	1.71E+11	223.32483	247	247	3
1164	89.70549	3069	2922	0.07611	7.61117	2.44135	0.84875	1.2116	1	84.84286	2.40275	79774.125	1794.02799	0	0	4	7	Skykomish	1.71E+11	292.69922	22	22	0
1165	99.03818	2244	2227	0.00919	0.91965	1.56403	0.50228	0.56919	1	37.14659	1.05199	78780.21875	94.90826	5	0	2	7	Skykomish	1.71E+11	224.84488	317	317	3
1166	135.29338	206	184	0.0161	1.61091	3.26375	1.36097	5.7792	3	129.98309	3.68112	11373.4082	581.72954	3	0	15	7	Skykomish	1.71E+11	19.63939	1943	1943	3
1167	60.00075	383	184	0.33166	33.16667	0.94491	0.29926	0.45159	1	13.66634	0.38703	11296.83984	1259.2626	0	0	15	7	Skykomish	1.71E+11	19.43016	2613	2613	1
1168	113.13788	1175	1175	0	0	1.20157	0.38419	0.51639	1	21.96086	0.62193	56492.33594	0	5	0	4	7	Skykomish	1.71E+11	98.037	476	476	3
1169	15.8353	3069	2922	0.07611	7.61117	2.44135	0.84875	1.2116	1	84.84286	2.40275	79774.125	1794.02799	0	0	2	7	Skykomish	1.71E+11	300.52325	25	25	0
1170	7.83743	1268	1230	0.01886	1.88659	2.24444	0.82524	1.8828	1	68.2912	1.93401	59391.44922	357.93574	3	0	15	7	Skykomish	1.71E+11	127.56705	279	279	3
1171	188.48214	1321	1268	0.02696	2.69626	2.22477	0.8164	1.8488	1	67.2084	1.90334	59588.01953	503.43997	3	0	15	7	Skykomish	1.71E+11	127.62672	426	426	2
1172	57.17796	3069	2922	0.07611	7.61117	2.44135	0.84875	1.2116	1	84.84286	2.40275	79774.125	1794.02799	0	0	4	7	Skykomish	1.71E+11	300.42462	25	25	0
1173	158.87349	1378	1357	0.00985	0.98528	1.0766	0.34683	0.5356	1	17.50085	0.49562	51198.38672	47.90509	5	0	4	7	Skykomish	1.71E+11	117.16402	360	360	3
1174	40.00086	184	183	0.0025	0.25	3.39396	1.42793	6.2752	3	139.53221	3.95155	11236.83984	96.91182	5	0	15	7	Skykomish	1.71E+11	19.43016	666	666	3
1175	184.46299	1365	1349	0.00849	0.84977	1.24711	0.41576	0.73439	1	22.82875	0.64651	51980.66016	53.89523	5	0	4	7	Skykomish	1.71E+11	115.95562	914	914	3
1176	171.59753	1674	1614	0.02928	2.92893	1.50863	0.50755	0.82719	1	33.19746	0.94015	61586.28516	270.13228	3	0	4	7	Skykomish	1.71E+11	162.52289	110	110	2
1177	25.12873	3069	2922	0.07611	7.61117	2.44135	0.84875	1.2116	1	84.84286	2.40275	79774.125	1794.02799	0	0	3	7	Skykomish	1.71E+11	305.11874	0	0	0
1178	167.30373	1113	1068	0.0225	2.25	1.04528	0.33396	0.4968	1	16.61176	0.47044	54182.93359	103.83895	3	0	4	7	Skykomish	1.71E+11	88.53243	489	489	2
1179	190.53199	362	354	0.00397	0.39717	1.25995	0.4349	0.9796	1	22.61711	0.64051	8198.36816	24.95651	5	0	15	7	Skykomish	1.71E+11	16.52561	1607	1607	3
1180	44.54894	1378	1357	0.00985	0.98528	1.0766	0.34683	0.5356	1	17.50085	0.49562	51198.38672	47.90509	5	0	3	7	Skykomish	1.71E+11	116.73871	393	393	3
1181	145.43695	874	848	0.01313	1.3132	6.12158	2.89698	18.9252	3	412.20767	11.67372	51183.82031	1503.86428	3	1	4	7	Skykomish	1.71E+11	86.02052	167	167	3
1182	17.39574	1357	1344	0.00673	0.67309	1.56241	0.54706	1.158	1	34.41425	0.97461	50985.24609	64.35439	5	0	3	7	Skykomish	1.71E+11	116.55775	360	360	3
1183	190.667	326	320	0.00305	0.30523	3.18789	1.3461	6.3716	3	122.65794	3.47367	8190.08398	104.0148	5	0	2	7	Skykomish	1.71E+11	12.26634	118	118	3
1184	194.80088	1076	1073	0.00148	0.14894	1.68701	0.59988	1.3384	1	39.61691	1.12195	53582.93359	16.393	5	0	4	7	Skykomish	1.71E+11	87.82272	1144	1144	3
1185	32.70025	1113	1068	0.0225	2.25	1.04528	0.33396	0.4968	1	16.61176	0.47044	54182.93359	103.83895	3	0	15	7	Skykomish	1.71E+11	87.81075	220	220	2
1186	170.29714	872	844	0.00468	0.46823	25.41838	14.87993	151.356	4	5986.93652	169.55005	54577.5	7788.09266	5	3	4	7	Skykomish	1.71E+11	85.38409	94	94	0
1187	549.26591	885	872	0.00218	0.21812	25.41016	14.87152	151.0444	4	5984.29102	169.47513	55173.49219	3626.49257	5	3	4	7	Skykomish	1.71E+11	86.2397	120	120	0
1188	76.64296	872	844	0.00468	0.46823	25.41838	14.87993	151.356	4	5986.93652	169.55005	54577.5	7788.09266	5	3	4	7	Skykomish	1.71E+11	86.11155	92	92	0
1189	82.79027	2244	2227	0.00919	0.91965	1.56403	0.50228	0.56919	1	37.14659	1.05199	78780.21875	94.90826	5	0	4	7	Skykomish	1.71E+11	222.94205	270	270	3
1190	31.34318	848	831	0.00844	0.844	6.20268	2.9443	19.464	3	422.13971	11.955	50985.82422	989.83283	5	1	4	7	Skykomish	1.71E+11	85.79555	140	140	3
1191	43.99026	354	226	0.18745	18.74517	1.29279	0.44881	1.0332	1	23.69885	0.67115	7996.94727	1234.18084	0	0	15	7	Skykomish	1.71E+11	16.29741	686	686	1
1192	336.72791	226	226	0	0	11.27409	6.21555	76.5232	4	1232.11401	34.89347	8783.46191	0	5	2	4	7	Skykomish	1.71E+11	4.52648	219	219	2
1193	21.40858	848	831	0.00844	0.844	6.20268	2.9443	19.464	3	422.13971	11.955	50985.82422	989.83283	5	1	15	7	Skykomish	1.71E+11	85.68711	159	159	3
1194	175.90101	1357	1342	0.00826	0.8268	1.2343	0.41498	0.78519	1	22.19887	0.62867	51975.22656	50.99128	5	0	15	7	Skykomish	1.71E+11	115.38044	853	853	3
1195	192.94408	889	889	0	0	1.938	0.70992	1.7648	1	51.01929	1.44487	51395.53516	0	5	0	4	7	Skykomish	1.71E+11	86.84351	925	925	3
1196	161.89779	1333	1321	0.00595	0.59576	2.14972	0.78283	1.722	1	63.14834	1.78836	59789.44531	104.52012	5	0	15	7	Skykomish	1.71E+11	132.88744	43	43	3
1197	184.71077	1268	1230	0.01886	1.88659	2.24444	0.82524	1.8828	1	68.2912	1.93401	59391.44922	357.93574	3	0	4	7	Skykomish	1.71E+11	124.22178	188	188	3
1198	13.94507	1333	1321	0.00595	0.59576	2.14972	0.78283	1.722	1	63.14834	1.78836	59789.44531	104.52012	5	0	15	7	Skykomish	1.71E+11	133.94423	52	52	3
1199	100.00125	226	226	0	0	0.97359	0.31723	0.5744	1	14.16179	0.40106	8688.66309	0	5	0	4	7	Skykomish	1.71E+11	18.54582	1403	1403	3
1200	200.0025	226	226	0	0	0.97881	0.31931	0.58079	1	14.30008	0.40497	8588.66309	0	5	0	4	7	Skykomish	1.71E+11	17.52197	2491	2491	3
1201	200.0025	226	226	0	0	0.9853	0.32191	0.5888	1	14.47267	0.40986	8388.66309	0	5	0	4	7	Skykomish	1.71E+11	17.0322	2404	2404	3
1202	146.91036	226	226	0	0	0.96702	0.31461	0.56639	1	13.98866	0.39615	8136.94727	0	5	0	4	7	Skykomish	1.71E+11	16.51858	1724	1724	3
1203	200.0025	226	226	0	0	0.99271	0.32487	0.59799	1	14.6708	0.41547	8188.66309	0	5	0	4	7	Skykomish	1.71E+11	16.53152	1971	1971	3
1204	23.58347	354	226	0.18745	18.74517	1.29279	0.44881	1.0332	1	23.69885	0.67115	7996.94727	1234.18084	0	0	4	7	Skykomish	1.71E+11	16.12387	1192	1192	1
1205	60.00075	226	226	0	0	1.40017	0.49484	1.2188	2	27.39364	0.77578	7988.66309	0	5	0	4	7	Skykomish	1.71E+11	16.195	1071	1071	3
1206	23.58342	226	226	0	0	11.27409	6.21555	76.5232	4	1232.11401	34.89347	8783.46191	0	5	2	15	7	Skykomish	1.71E+11	4.74751	185	185	2
1207	66.92111	355	352	0.00439	0.43933	0.82573	0.25901	0.40439	1	10.51186	0.29769	8853.75684	12.83046	5	0	15	7	Skykomish	1.71E+11	16.326	879	879	3
1208	200.00249	204	193	0.0055	0.55	1.39257	0.48099	1.008	1	27.63548	0.78263	11596.83984	42.22718	5	0	15	7	Skykomish	1.71E+11	20.24295	904	904	3
1209	200.00249	242	204	0.019	1.9	1.37618	0.47407	0.9836	1	27.04797	0.76599	11796.83984	142.77447	3	0	15	7	Skykomish	1.71E+11	21.71566	554	554	3
1210	3.05832	1268	1230	0.01886	1.88659	2.24444	0.82524	1.8828	1	68.2912	1.93401	59391.44922	357.93574	3	0	3	7	Skykomish	1.71E+11	124.22178	0	0	0
1211	20.25321	1333	1321	0.00595	0.59576	2.14972	0.78283	1.722	1	63.14834	1.78836	59789.44531	104.52012	5	0	15	7	Skykomish	1.71E+11	133.94423	64	64	3
1212	26.27089	1473	1333	0.06721	6.72158	2.0637	0.74467	1.5824	1	58.63554	1.66056	59997.73047	1094.95113	0	0	15	7	Skykomish	1.71E+11	133.94423	72	72	1
1213	298.24174	872	844	0.00468	0.46823	25.41838	14.87993	151.356	4	5986.93652	169.55005	54577.5	7788.09266	5	3	4	7	Skykomish	1.71E+11	84.31483	112	112	0
1214	121.92812	320	289	0.014	1.40005	3.2054	1.35525	6.448	3	123.8767	3.50819	7993.51563	481.83027	3	0	2	7	Skykomish	1.71E+11	10.17577	72	72	3
1215	100.00217	200	199	0.001	0.1	0.88673	0.28097	0.44679	1	12.02408	0.34052	10291.74609	3.34052	5	0	15	7	Skykomish	1.71E+11	20.84872	1053	1053	3
1216	24.72976	872	844	0.00468	0.46823	25.41838	14.87993	151.356	4	5986.93652	169.55005	54577.5	7788.09266	5	3	4	7	Skykomish	1.71E+11	84.2001	87	87	0
1217	178.24886	1473	1333	0.06721	6.72158	2.0637	0.74467	1.5824	1	58.63554	1.66056	59997.73047	1094.95113	0	0	15	7	Skykomish	1.71E+11	133.94423	58	58	1
1218	96.54104	2227	2208	0.00943	0.94329	1.68239	0.54918	0.662	1	42.40763	1.20098	78595.375	111.13589	5	0	4	7	Skykomish	1.71E+11	221.58287	275	275	3
1219	101.73059	426	242	0.09135	9.13508	1.14522	0.37863	0.67239	1	19.37593	0.54872	11998.26074	491.74172	0	0	15	7	Skykomish	1.71E+11	28.57316	0	0	0
1220	184.92045	1175	1175	0	0	1.27608	0.41384	0.5884	1	24.48043	0.69328	56379.19531	0	5	0	4	7	Skykomish	1.71E+11	98.037	332	332	3
1221	201.19938	2224	2215	0.00422	0.42226	3.79118	1.47239	3.3352	2	186.67107	5.28652	78788.5	218.98924	5	0	4	7	Skykomish	1.71E+11	222.82404	228	228	3
1222	65.16101	2215	2201	0.00724	0.72487	3.8487	1.50015	3.448	2	191.80334	5.43187	78575.375	386.26096	5	0	4	7	Skykomish	1.71E+11	222.89864	236	236	3
1223	27.52495	2215	2201	0.00724	0.72487	3.8487	1.50015	3.448	2	191.80334	5.43187	78575.375	386.26096	5	0	2	7	Skykomish	1.71E+11	222.74503	221	221	3
1224	210.29779	3350	3069	0.1289	12.89051	2.37382	0.81899	1.1304	1	80.72481	2.28613	79992.09375	2890.94106	0	0	3	7	Skykomish	1.71E+11	307.96719	13	13	0
1225	7.83064	2215	2201	0.00724	0.72487	3.8487	1.50015	3.448	2	191.80334	5.43187	78575.375	386.26096	5	0	4	7	Skykomish	1.71E+11	222.66528	213	213	3
1226	91.64134	320	289	0.014	1.40005	3.2054	1.35525	6.448	3	123.8767	3.50819	7993.51563	481.83027	3	0	4	7	Skykomish	1.71E+11	9.16154	86	86	3
1227	202.22583	1614	1587	0.01287	1.28752	1.71325	0.59301	1.0764	1	41.82168	1.18439	61381.42969	149.59513	3	0	4	7	Skykomish	1.71E+11	159.04643	112	112	3
1228	218.14875	3166	3033	0.05914	5.91498	1.69706	0.55504	0.674	1	43.08104	1.22005	69999.25	707.9486	0	0	4	7	Skykomish	1.71E+11	304.33112	55	55	1
1229	4.01281	3350	3069	0.1289	12.89051	2.37382	0.81899	1.1304	1	80.72481	2.28613	79992.09375	2890.94106	0	0	2	7	Skykomish	1.71E+11	334.99506	0	0	0
1230	155.92241	1068	1039	0.01439	1.43977	1.06619	0.34215	0.51759	1	17.22016	0.48767	53982.93359	68.8798	3	0	15	7	Skykomish	1.71E+11	84.9898	378	378	3
1231	132.67058	226	226	0	0	1.88577	0.71234	2.2576	2	47.03658	1.33208	7928.66309	0	5	0	4	7	Skykomish	1.71E+11	14.39767	1076	1076	3
1232	116.1464	1534	1473	0.03215	3.21551	2.0363	0.73259	1.5392	1	57.22927	1.62073	60187.44141	511.24618	3	0	15	7	Skykomish	1.71E+11	148.03264	0	0	0
1233	42.26801	3033	3014	0.01001	1.00155	1.81115	0.60104	0.7712	1	48.48382	1.37306	69774.40625	134.90637	3	0	4	7	Skykomish	1.71E+11	303.55402	59	59	3
1234	47.76915	289	226	0.13047	13.04773	3.22962	1.36792	6.5544	3	125.57125	3.55618	7772.09473	4551.84378	0	0	4	7	Skykomish	1.71E+11	8.9119	96	96	0
1235	66.85135	226	226	0	0	1.89863	0.71829	2.2896	2	47.62079	1.34862	7792.09473	0	5	0	4	7	Skykomish	1.71E+11	13.60421	370	370	3
1236	211.10563	183	182	0.00045	0.04516	3.39643	1.4292	6.2848	3	139.71614	3.95676	11196.83984	17.5303	5	0	15	7	Skykomish	1.71E+11	19.43016	767	767	3
1237	93.51782	426	242	0.09135	9.13508	1.14522	0.37863	0.67239	1	19.37593	0.54872	11998.26074	491.74172	0	0	15	7	Skykomish	1.71E+11	38.23546	45	45	1
1238	139.96822	851	728	0.06257	6.25736	0.96608	0.30748	0.47279	1	14.22738	0.40291	12584.53418	247.33087	0	0	4	7	Skykomish	1.71E+11	73.61346	0	0	0
1239	50.02558	851	728	0.06257	6.25736	0.96608	0.30748	0.47279	1	14.22738	0.40291	12584.53418	247.33087	0	0	4	7	Skykomish	1.71E+11	82.31126	21	21	0
1240	80.00099	892	851	0.05125	5.125	0.94288	0.29847	0.4496	1	13.61324	0.38552	12664.53418	193.82847	0	0	4	7	Skykomish	1.71E+11	85.38557	19	19	0
1241	188.80863	1349	1333	0.00813	0.81396	1.29262	0.43471	0.79559	1	24.34916	0.68956	51792.375	55.06202	5	0	4	7	Skykomish	1.71E+11	114.41003	743	743	3
1242	169.08194	1357	1344	0.00673	0.67309	1.56241	0.54706	1.158	1	34.41425	0.97461	50985.24609	64.35439	5	0	4	7	Skykomish	1.71E+11	115.44923	313	313	3
1243	140.41197	848	831	0.00844	0.844	6.20268	2.9443	19.464	3	422.13971	11.955	50985.82422	989.83283	5	1	4	7	Skykomish	1.71E+11	84.7651	180	180	3
1244	89.22788	2227	2208	0.00943	0.94329	1.68239	0.54918	0.662	1	42.40763	1.20098	78595.375	111.13589	5	0	2	7	Skykomish	1.71E+11	221.26494	283	283	3
1245	139.93923	1342	1332	0.00496	0.49647	1.26783	0.42881	0.82999	1	23.30583	0.66002	51793.80078	32.14558	5	0	15	7	Skykomish	1.71E+11	114.75985	344	344	3
1246	45.32801	2215	2201	0.00724	0.72487	3.8487	1.50015	3.448	2	191.80334	5.43187	78575.375	386.26096	5	0	2	7	Skykomish	1.71E+11	222.46674	207	207	3
1247	28.28454	1534	1473	0.03215	3.21551	2.0363	0.73259	1.5392	1	57.22927	1.62073	60187.44141	511.24618	3	0	15	7	Skykomish	1.71E+11	153.29617	22	22	1
1248	204.27157	193	183	0.00469	0.46918	1.44258	0.50221	1.0844	1	29.46408	0.83442	11396.83984	38.40573	5	0	15	7	Skykomish	1.71E+11	19.50467	1229	1229	3
1249	189.36742	1073	1065	0.00414	0.41421	1.83449	0.66466	1.592	1	46.12846	1.30636	53381.50781	53.08301	5	0	4	7	Skykomish	1.71E+11	87.21343	1066	1066	3
1250	43.3285	1068	1039	0.01439	1.43977	1.06619	0.34215	0.51759	1	17.22016	0.48767	53982.93359	68.8798	3	0	4	7	Skykomish	1.71E+11	84.18653	400	400	3
1251	194.07286	3518	3350	0.08201	8.20101	2.24895	0.76492	0.99279	1	73.31782	2.07636	80196.9375	1670.47183	0	0	2	7	Skykomish	1.71E+11	338.1409	0	0	0
1252	74.72792	728	557	0.08699	8.69926	1.00813	0.32394	0.51639	1	15.3717	0.43532	12387.96582	371.50628	0	0	4	7	Skykomish	1.71E+11	67.70897	0	0	0
1253	53.31639	1342	1332	0.00496	0.49647	1.26783	0.42881	0.82999	1	23.30583	0.66002	51793.80078	32.14558	5	0	4	7	Skykomish	1.71E+11	114.37695	169	169	3
1254	427.54594	902	885	0.00355	0.35565	25.40549	14.86674	150.8672	4	5982.78906	169.43259	55651.48828	5911.479	5	3	4	7	Skykomish	1.71E+11	88.14728	120	120	0
1255	42.58559	1534	1473	0.03215	3.21551	2.0363	0.73259	1.5392	1	57.22927	1.62073	60187.44141	511.24618	3	0	15	7	Skykomish	1.71E+11	153.41454	29	29	1
1256	44.5486	2215	2201	0.00724	0.72487	3.8487	1.50015	3.448	2	191.80334	5.43187	78575.375	386.26096	5	0	4	7	Skykomish	1.71E+11	220.84569	219	219	3
1257	138.76574	226	226	0	0	3.71606	1.62657	8.8732	3	161.79338	4.58199	7723.81055	0	5	0	4	7	Skykomish	1.71E+11	7.15633	35	35	3
1258	72.16344	226	226	0	0	3.72783	1.63292	8.9336	3	162.72078	4.60825	7578.95801	0	5	0	4	7	Skykomish	1.71E+11	7.10107	57	57	3
1259	191.88389	352	347	0.00244	0.24407	0.82846	0.26006	0.4072	1	10.57496	0.29948	8785.47266	7.17082	5	0	15	7	Skykomish	1.71E+11	15.82401	773	773	3
1260	188.37652	889	853	0.01831	1.83142	1.94616	0.71359	1.7804	1	51.40993	1.45593	51190.67969	261.57593	3	0	4	7	Skykomish	1.71E+11	86.32993	938	938	3
1261	145.21744	907	902	0.00337	0.33719	25.38972	14.85164	150.356	4	5977.36719	169.27904	55799.77344	5599.47236	5	3	4	7	Skykomish	1.71E+11	89.59483	147	147	0
1262	2.53459	1358	1134	0.15463	15.46397	1.2764	0.41366	0.5852	1	24.50681	0.69403	57726.32422	1052.85867	0	0	15	7	Skykomish	1.71E+11	116.2576	327	327	1
1263	38.06748	1358	1134	0.15463	15.46397	1.2764	0.41366	0.5852	1	24.50681	0.69403	57726.32422	1052.85867	0	0	15	7	Skykomish	1.71E+11	116.2576	284	284	1
1264	203.58239	1230	1158	0.03433	3.43338	2.29204	0.8467	1.9664	1	70.94337	2.00912	59190.02344	676.70045	3	0	3	7	Skykomish	1.71E+11	116.40656	113	113	2
1265	69.64338	1539	1534	0.00244	0.24407	1.99286	0.71352	1.472	1	55.03201	1.55851	60392.29688	37.31691	5	0	15	7	Skykomish	1.71E+11	153.86203	28	28	2
1266	60.00119	2208	2192	0.02666	2.66667	1.72455	0.56606	0.69679	1	44.35651	1.25618	78393.96875	328.6157	3	0	2	7	Skykomish	1.71E+11	219.7957	211	211	2
1267	12.1625	2201	2192	0.01863	1.86396	3.92855	1.53883	3.6076	2	199.03299	5.63661	78382.25	1030.68073	3	0	2	7	Skykomish	1.71E+11	219.74966	302	302	3
1268	35.66167	2201	2192	0.01863	1.86396	3.92855	1.53883	3.6076	2	199.03299	5.63661	78382.25	1030.68073	3	0	4	7	Skykomish	1.71E+11	219.8877	301	301	3
1269	159.37417	3644	3518	0.07136	7.13604	1.74511	0.55923	0.57359	1	46.37247	1.31327	80373.5	919.34755	0	0	2	7	Skykomish	1.71E+11	353.12869	24	24	0
1270	10.02492	3644	3518	0.07136	7.13604	1.74511	0.55923	0.57359	1	46.37247	1.31327	80373.5	919.34755	0	0	2	7	Skykomish	1.71E+11	361.92874	0	0	0
1271	73.31011	907	907	0	0	25.38869	14.85062	150.3192	4	5977.03027	169.2695	55968.05859	0	5	3	4	7	Skykomish	1.71E+11	90.00792	60	60	0
1272	50.00107	728	557	0.08699	8.69926	1.00813	0.32394	0.51639	1	15.3717	0.43532	12387.96582	371.50628	0	0	3	7	Skykomish	1.71E+11	62.95972	0	0	0
1273	45.06558	1158	902	0.21961	21.96133	1.00011	0.31183	0.40239	1	15.52384	0.43963	55768.05859	947.15287	0	0	4	7	Skykomish	1.71E+11	89.5882	165	165	1
1274	63.6736	907	907	0	0	25.38869	14.85062	150.3192	4	5977.03027	169.2695	55968.05859	0	5	3	4	7	Skykomish	1.71E+11	90.30537	51	51	0
1275	30.02486	907	907	0	0	25.38869	14.85062	150.3192	4	5977.03027	169.2695	55968.05859	0	5	3	4	7	Skykomish	1.71E+11	90.45557	46	46	0
1276	191.7292	1175	917	0.1303	13.03097	1.44106	0.48288	0.79199	1	30.38326	0.86045	56186.05469	1099.95072	0	0	4	7	Skykomish	1.71E+11	90.60669	46	46	1
1277	19.99993	917	907	0.05	5	1.47555	0.49711	0.8324	1	31.7138	0.89813	55988.05859	440.53519	0	0	4	7	Skykomish	1.71E+11	90.52491	45	45	1
1278	124.85878	3033	3014	0.01001	1.00155	1.81115	0.60104	0.7712	1	48.48382	1.37306	69774.40625	134.90637	3	0	4	7	Skykomish	1.71E+11	300.43488	387	387	3
1279	197.59518	182	182	0	0	3.41896	1.44085	6.3728	3	141.40036	4.00446	10975.41895	0	5	0	15	7	Skykomish	1.71E+11	18.89524	610	610	3
1280	67.11074	728	557	0.08699	8.69926	1.00813	0.32394	0.51639	1	15.3717	0.43532	12387.96582	371.50628	0	0	4	7	Skykomish	1.71E+11	56.13739	0	0	0
1281	131.59216	1539	1534	0.00244	0.24407	1.99286	0.71352	1.472	1	55.03201	1.55851	60392.29688	37.31691	5	0	4	7	Skykomish	1.71E+11	155.0834	59	59	3
1282	33.89942	1544	1539	0.00258	0.25888	1.94865	0.6942	1.4052	1	52.8356	1.4963	60585.4375	38.00084	5	0	4	7	Skykomish	1.71E+11	155.0834	113	113	3
1283	152.76963	1544	1539	0.00258	0.25888	1.94865	0.6942	1.4052	1	52.8356	1.4963	60585.4375	38.00084	5	0	4	7	Skykomish	1.71E+11	155.0834	153	153	3
1284	162.16103	1587	1549	0.02152	2.15214	1.77775	0.62045	1.162	1	44.72458	1.2666	61171.71875	267.41071	3	0	4	7	Skykomish	1.71E+11	156.237	319	319	2
1285	14.26573	3033	3014	0.01001	1.00155	1.81115	0.60104	0.7712	1	48.48382	1.37306	69774.40625	134.90637	3	0	4	7	Skykomish	1.71E+11	299.93854	303	303	3
1286	113.81847	557	426	0.06782	6.78275	1.08006	0.35244	0.5956	1	17.4208	0.49335	12191.39746	328.27368	0	0	15	7	Skykomish	1.71E+11	45.16287	36	36	1
1287	8.60799	1549	1548	0.00048	0.04881	1.86558	0.65816	1.284	1	48.8171	1.3825	60995.14844	6.62052	5	0	4	7	Skykomish	1.71E+11	156.237	552	552	3
1288	57.59019	1158	1153	0.0025	0.25	2.31711	0.85805	2.0112	1	72.35887	2.0492	58980.3125	50.25671	5	0	3	7	Skykomish	1.71E+11	115.96754	137	137	3
1289	204.19524	199	193	0.00288	0.28806	0.89644	0.28479	0.45759	1	12.26248	0.34727	10191.74609	9.81376	5	0	15	7	Skykomish	1.71E+11	20.32554	944	944	3
1290	70.06307	557	426	0.06782	6.78275	1.08006	0.35244	0.5956	1	17.4208	0.49335	12191.39746	328.27368	0	0	4	7	Skykomish	1.71E+11	52.46456	0	0	0
1291	16.1877	1065	1053	0.00572	0.57223	1.84248	0.6682	1.6064	1	46.49419	1.31672	53188.36719	73.91492	5	0	15	7	Skykomish	1.71E+11	86.67469	1599	1599	3
1292	132.42336	1065	1053	0.00572	0.57223	1.84248	0.6682	1.6064	1	46.49419	1.31672	53188.36719	73.91492	5	0	4	7	Skykomish	1.71E+11	86.74081	1235	1235	3
1293	306.60087	844	824	0.00635	0.63581	25.42619	14.8879	151.6516	4	5989.44922	169.6212	53979.50391	10579.80813	5	3	4	7	Skykomish	1.71E+11	82.87941	246	246	0
1294	114.08638	1039	824	0.18444	18.44408	1.20634	0.39796	0.66839	1	21.5487	0.61025	53781.50781	1104.18159	0	0	4	7	Skykomish	1.71E+11	82.84003	354	354	1
1295	97.26947	1358	1134	0.15463	15.46397	1.2764	0.41366	0.5852	1	24.50681	0.69403	57726.32422	1052.85867	0	0	15	7	Skykomish	1.71E+11	115.46655	273	273	1
1296	74.72772	2192	2172	0.01464	1.46447	4.26672	1.70447	4.3224	2	230.99113	6.54167	78333.96875	939.80313	3	0	2	7	Skykomish	1.71E+11	218.28688	196	196	3
1297	11.08392	1134	973	0.07677	7.67743	1.308	0.42623	0.61559	1	25.61979	0.72555	57581.46875	546.45413	0	0	15	7	Skykomish	1.71E+11	114.75375	149	149	1
1298	2.22226	1134	973	0.07677	7.67743	1.308	0.42623	0.61559	1	25.61979	0.72555	57581.46875	546.45413	0	0	4	7	Skykomish	1.71E+11	114.75375	0	0	0
1299	56.60761	3014	2918	0.04686	4.68629	1.85461	0.61873	0.81	1	50.61657	1.43346	69584.71875	658.99828	0	0	4	7	Skykomish	1.71E+11	299.22516	54	54	1
1300	22.91908	1065	1053	0.00572	0.57223	1.84248	0.6682	1.6064	1	46.49419	1.31672	53188.36719	73.91492	5	0	15	7	Skykomish	1.71E+11	86.6235	790	790	3
1301	128.7205	226	226	0	0	3.72783	1.63292	8.9336	3	162.72078	4.60825	7578.95801	0	5	0	2	7	Skykomish	1.71E+11	8.95861	79	79	3
1302	180.27821	831	822	0.00465	0.46599	6.2146	2.95126	19.5432	3	423.60986	11.99663	50784.39844	548.40975	5	1	4	7	Skykomish	1.71E+11	83.55124	211	211	3
1303	70.17637	1158	902	0.21961	21.96133	1.00011	0.31183	0.40239	1	15.52384	0.43963	55768.05859	947.15287	0	0	2	7	Skykomish	1.71E+11	92.3859	45	45	1
1304	16.43784	1065	1053	0.00572	0.57223	1.84248	0.6682	1.6064	1	46.49419	1.31672	53188.36719	73.91492	5	0	15	7	Skykomish	1.71E+11	86.52901	858	858	3
1305	113.41109	1549	1548	0.00048	0.04881	1.86558	0.65816	1.284	1	48.8171	1.3825	60995.14844	6.62052	5	0	4	7	Skykomish	1.71E+11	156.11772	470	470	3
1306	159.06683	1344	1304	0.02034	2.03491	1.60354	0.56473	1.222	1	36.07673	1.02169	50792.10547	203.95549	3	0	4	7	Skykomish	1.71E+11	112.13969	191	191	2
1307	37.49702	2192	2172	0.01464	1.46447	4.26672	1.70447	4.3224	2	230.99113	6.54167	78333.96875	939.80313	3	0	4	7	Skykomish	1.71E+11	217.77031	139	139	3
1308	191.74041	183	183	0	0	1.55626	0.55106	1.2688	1	33.81485	0.95763	11183.70313	0	5	0	15	7	Skykomish	1.71E+11	19.50467	1459	1459	3
1309	17.91365	1065	1053	0.00572	0.57223	1.84248	0.6682	1.6064	1	46.49419	1.31672	53188.36719	73.91492	5	0	15	7	Skykomish	1.71E+11	86.4276	843	843	3
1310	196.46893	1548	1544	0.00195	0.19526	1.91349	0.6789	1.3532	1	51.11694	1.44763	60790.29297	27.7297	5	0	4	7	Skykomish	1.71E+11	155.12311	237	237	3
1311	76.65189	1549	1548	0.00048	0.04881	1.86558	0.65816	1.284	1	48.8171	1.3825	60995.14844	6.62052	5	0	4	7	Skykomish	1.71E+11	155.77728	186	186	3
1312	31.5576	1344	1304	0.02034	2.03491	1.60354	0.56473	1.222	1	36.07673	1.02169	50792.10547	203.95549	3	0	3	7	Skykomish	1.71E+11	111.4277	205	205	2
1313	25.09328	1053	1028	0.01327	1.32778	1.89315	0.69075	1.6992	1	48.84155	1.38319	52978.65625	180.16801	3	0	15	7	Skykomish	1.71E+11	86.22162	800	800	3
1314	94.54203	182	179	0.0031	0.31066	3.46234	1.46333	6.544	3	144.66888	4.09702	10773.99805	124.8599	5	0	15	7	Skykomish	1.71E+11	17.61211	552	552	3
1315	191.36689	1332	1311	0.01042	1.04259	1.33832	0.45816	0.92839	1	25.71206	0.72816	51592.375	74.4754	3	0	4	7	Skykomish	1.71E+11	112.25087	389	389	3
1316	190.19049	1333	1312	0.01068	1.06833	1.39081	0.47579	0.9312	1	27.79422	0.78713	51595.80469	82.49394	3	0	4	7	Skykomish	1.71E+11	112.34053	251	251	3
1317	4.01285	1344	1304	0.02034	2.03491	1.60354	0.56473	1.222	1	36.07673	1.02169	50792.10547	203.95549	3	0	4	7	Skykomish	1.71E+11	111.20811	211	211	2
1318	22.81509	2192	2172	0.01464	1.46447	4.26672	1.70447	4.3224	2	230.99113	6.54167	78333.96875	939.80313	3	0	2	7	Skykomish	1.71E+11	217.41875	143	143	3
1319	189.28983	347	340	0.00356	0.3561	0.85825	0.27157	0.4384	1	11.27458	0.31929	8580.62012	11.15441	5	0	15	7	Skykomish	1.71E+11	15.22402	860	860	3
1320	86.39009	179	172	0.00792	0.79289	4.37793	1.95287	10.768	3	221.22797	6.26518	10677.42969	487.32307	5	0	15	7	Skykomish	1.71E+11	16.78847	120	120	3
1321	105.81596	183	179	0.00369	0.36939	2.75203	1.10916	4.1984	2	95.03523	2.6914	10785.71387	97.53073	5	0	15	7	Skykomish	1.71E+11	17.82355	365	365	3
1322	190.34898	183	183	0	0	2.73874	1.10263	4.1572	2	94.20169	2.66779	10982.28223	0	5	0	15	7	Skykomish	1.71E+11	19.48984	637	637	3
1323	74.84072	184	183	0.0013	0.1306	2.27254	0.87836	2.8468	2	67.0757	1.89958	11058.85059	24.33756	5	0	15	7	Skykomish	1.71E+11	19.50467	1814	1814	3
1324	141.42315	1331	1317	0.00989	0.98994	1.01537	0.32288	0.47479	1	15.73455	0.4456	51520.66016	43.27425	5	0	4	7	Skykomish	1.71E+11	112.68838	710	710	3
1325	400.61153	910	907	0.00069	0.06981	25.35269	14.81824	149.32919	4	5963.93799	168.89873	56397.76953	1156.76622	5	3	4	7	Skykomish	1.71E+11	90.5302	195	195	0
1326	192.02354	3737	3644	0.04617	4.61719	1.62127	0.50889	0.4756	1	40.71957	1.15318	80574.90625	522.32753	0	0	2	7	Skykomish	1.71E+11	362.15164	0	0	0
1327	125.29257	192	184	0.00623	0.62361	1.17627	0.39148	0.71439	1	20.32937	0.57572	11187.13477	35.22109	5	0	15	7	Skykomish	1.71E+11	19.66428	1636	1636	3
1328	200.00246	210	192	0.009	0.9	1.16341	0.38625	0.6984	1	19.92717	0.56433	11387.13477	49.82535	5	0	15	7	Skykomish	1.71E+11	20.65706	1051	1051	3
1329	62.9333	1304	1288	0.0075	0.75069	1.62368	0.57342	1.254	1	36.90392	1.04512	50595.53516	76.96543	5	0	4	7	Skykomish	1.71E+11	110.65694	227	227	3
1330	57.29649	2172	2140	0.01562	1.5621	4.27378	1.70796	4.338	2	231.6815	6.56122	78197.40625	1005.45274	3	0	2	7	Skykomish	1.71E+11	216.5448	166	166	3
1331	122.25903	1158	1153	0.0025	0.25	2.31711	0.85805	2.0112	1	72.35887	2.0492	58980.3125	50.25671	5	0	3	7	Skykomish	1.71E+11	115.83329	262	262	3
1332	363.29122	226	226	0	0	11.29956	6.23345	76.9544	4	1237.05103	35.03328	8392.33594	0	5	2	15	7	Skykomish	1.71E+11	4.52648	164	164	2
1333	194.3172	361	210	0.07249	7.24971	1.15071	0.38111	0.68279	1	19.53392	0.5532	11595.41895	393.43426	0	0	15	7	Skykomish	1.71E+11	22.31881	920	920	1
1334	10.02508	361	210	0.07249	7.24971	1.15071	0.38111	0.68279	1	19.53392	0.5532	11595.41895	393.43426	0	0	15	7	Skykomish	1.71E+11	37.6902	23	23	0
1335	215.77463	853	846	0.00316	0.31613	2.00478	0.74003	1.8944	1	54.25217	1.53642	50994.10938	47.64945	5	0	4	7	Skykomish	1.71E+11	85.38293	779	779	3
1336	189.25879	1134	973	0.07677	7.67743	1.308	0.42623	0.61559	1	25.61979	0.72555	57581.46875	546.45413	0	0	4	7	Skykomish	1.71E+11	97.95901	281	281	1
1337	12.48305	1158	1153	0.0025	0.25	2.31711	0.85805	2.0112	1	72.35887	2.0492	58980.3125	50.25671	5	0	3	7	Skykomish	1.71E+11	115.83252	274	274	3
1338	7.69975	1158	1153	0.0025	0.25	2.31711	0.85805	2.0112	1	72.35887	2.0492	58980.3125	50.25671	5	0	2	7	Skykomish	1.71E+11	115.83252	302	302	3
1339	145.39794	3014	2918	0.04686	4.68629	1.85461	0.61873	0.81	1	50.61657	1.43346	69584.71875	658.99828	0	0	4	7	Skykomish	1.71E+11	292.46933	156	156	1
1340	74.84023	3748	3737	0.01436	1.43662	1.52567	0.46999	0.402	1	36.62666	1.03727	80651.46875	146.1847	3	0	2	7	Skykomish	1.71E+11	375.21765	96	96	3
1341	175.11896	226	226	0	0	3.75657	1.64846	9.082	3	164.99619	4.67269	7374.10547	0	5	0	2	7	Skykomish	1.71E+11	7.86405	130	130	3
1342	2.69966	226	226	0	0	3.75657	1.64846	9.082	3	164.99619	4.67269	7374.10547	0	5	0	4	7	Skykomish	1.71E+11	8.80278	133	133	3
1343	130.2291	350	346	0.003	0.30044	1.07501	0.35812	0.7052	1	16.95341	0.48012	7107.24219	14.15078	5	0	4	7	Skykomish	1.71E+11	14.39167	159	159	3
1344	187.80485	172	148	0.01191	1.19153	4.38427	1.95633	10.8004	3	221.80975	6.28165	10589.14551	734.25792	3	0	15	7	Skykomish	1.71E+11	15.30615	74	74	3
1345	123.71747	193	184	0.0072	0.72084	1.94499	0.72669	2.0776	2	50.52465	1.43086	11183.70313	101.18351	5	0	15	7	Skykomish	1.71E+11	19.68242	1114	1114	3
1346	200.00433	193	187	0.003	0.3	0.9498	0.30591	0.5192	1	13.61049	0.38544	9983.46191	11.34376	5	0	15	7	Skykomish	1.71E+11	19.73239	923	923	3
1347	190.14553	822	817	0.00254	0.25436	6.26352	2.97984	19.8704	3	429.66763	12.16819	50591.25781	303.63433	5	1	4	7	Skykomish	1.71E+11	82.35189	273	273	3
1348	135.35885	226	226	0	0	11.31426	6.24379	77.2036	4	1239.90332	35.11406	7994.34668	0	5	2	15	7	Skykomish	1.71E+11	4.13075	191	191	2
1349	197.30321	630	361	0.13355	13.35509	1.10864	0.36415	0.63239	1	18.2557	0.517	11796.83984	677.34142	0	0	15	7	Skykomish	1.71E+11	37.69331	36	36	1
1350	22.16281	688	630	0.03137	3.13763	1.09458	0.35851	0.61599	1	17.83709	0.50514	11981.69238	155.48487	3	0	15	7	Skykomish	1.71E+11	65.27426	196	196	2
1351	7.8126	688	630	0.03137	3.13763	1.09458	0.35851	0.61599	1	17.83709	0.50514	11981.69238	155.48487	3	0	4	7	Skykomish	1.71E+11	66.8646	192	192	2
1352	197.9924	1317	1296	0.0106	1.06066	1.01724	0.32363	0.47679	1	15.78644	0.44707	51379.23438	46.51817	3	0	4	7	Skykomish	1.71E+11	110.70423	580	580	3
1353	90.09037	845	832	0.00609	0.60993	2.06416	0.76699	2.0136	1	57.20193	1.61996	50599.54297	96.92978	5	0	4	7	Skykomish	1.71E+11	86.86056	432	432	3
1354	168.08559	846	845	0.00057	0.05775	2.05314	0.76198	1.9912	1	56.64925	1.60431	50772.68359	9.09005	5	0	4	7	Skykomish	1.71E+11	85.47572	599	599	3
1355	162.44202	1053	1028	0.01327	1.32778	1.89315	0.69075	1.6992	1	48.84155	1.38319	52978.65625	180.16801	3	0	15	7	Skykomish	1.71E+11	85.08125	710	710	3
1356	190.04527	1311	1294	0.00829	0.82986	1.45232	0.50636	1.0996	1	29.82606	0.84467	51390.94922	68.76463	5	0	4	7	Skykomish	1.71E+11	110.5281	524	524	3
1357	6.87625	1311	1294	0.00829	0.82986	1.45232	0.50636	1.0996	1	29.82606	0.84467	51390.94922	68.76463	5	0	15	7	Skykomish	1.71E+11	110.52129	314	314	3
1358	122.50723	325	226	0.07929	7.92934	1.34393	0.47043	1.1156	1	25.43811	0.7204	7974.34668	560.38179	0	0	15	7	Skykomish	1.71E+11	4.1747	127	127	1
1359	191.25392	340	336	0.00203	0.20349	1.00167	0.32819	0.60519	1	14.92227	0.42259	8384.05176	8.43612	5	0	15	7	Skykomish	1.71E+11	14.72546	946	946	3
1360	208.97383	1312	1294	0.00844	0.84452	1.58746	0.55934	1.224	1	35.33945	1.00081	51399.23438	82.91547	5	0	4	7	Skykomish	1.71E+11	110.5281	479	479	3
1361	4.01285	1311	1294	0.00829	0.82986	1.45232	0.50636	1.0996	1	29.82606	0.84467	51390.94922	68.76463	5	0	4	7	Skykomish	1.71E+11	110.499	414	414	3
1362	142.93061	1304	1288	0.0075	0.75069	1.62368	0.57342	1.254	1	36.90392	1.04512	50595.53516	76.96543	5	0	3	7	Skykomish	1.71E+11	109.85223	243	243	3
1363	141.58749	2172	2140	0.01562	1.5621	4.27378	1.70796	4.338	2	231.6815	6.56122	78197.40625	1005.45274	3	0	1	7	Skykomish	1.71E+11	214.25642	216	216	3
1364	17.30076	1288	1273	0.00811	0.81145	1.96263	0.72314	1.8568	1	52.0682	1.47457	50382.39453	117.38159	5	0	3	7	Skykomish	1.71E+11	109.82629	301	301	3
1365	166.15241	973	972	0.00057	0.05775	1.50192	0.50479	0.81959	1	32.92984	0.93257	57371.75781	5.28399	5	0	4	7	Skykomish	1.71E+11	97.7877	708	708	3
1366	201.74642	336	325	0.00516	0.51609	1.33532	0.46674	1.1008	1	25.14309	0.71205	8187.4834	36.05077	5	0	15	7	Skykomish	1.71E+11	13.64272	369	369	3
1367	122.17527	195	193	0.0016	0.16018	1.90842	0.71011	2	2	48.80656	1.3822	11308.55566	21.72061	5	0	15	7	Skykomish	1.71E+11	20.87889	1181	1181	3
1368	80.00098	202	195	0.00875	0.875	1.05646	0.34318	0.5708	1	16.73031	0.4738	11388.55566	40.67	5	0	15	7	Skykomish	1.71E+11	21.24789	1098	1098	3
1369	150.14225	688	630	0.03137	3.13763	1.09458	0.35851	0.61599	1	17.83709	0.50514	11981.69238	155.48487	3	0	4	7	Skykomish	1.71E+11	67.47119	168	168	2
1370	115.63927	845	832	0.00609	0.60993	2.06416	0.76699	2.0136	1	57.20193	1.61996	50599.54297	96.92978	5	0	3	7	Skykomish	1.71E+11	83.42583	80	80	3
1371	280.00558	824	791	0.01178	1.17857	25.44618	14.9083	152.408	4	5995.90576	169.80405	53664.9375	19632.38001	3	3	4	7	Skykomish	1.71E+11	80.70894	176	176	0
1372	186.19297	2918	2917	0.00052	0.05271	1.94261	0.65484	0.8916	1	55.06181	1.55935	69379.875	8.06367	5	0	4	7	Skykomish	1.71E+11	292.46933	224	224	3
1373	155.12738	2946	2917	0.01852	1.85222	1.32028	0.40824	0.40079	1	27.30985	0.77341	69346.75	140.53194	3	0	4	7	Skykomish	1.71E+11	292.46933	158	158	3
1374	2.30045	832	810	0.01073	1.07394	2.07414	0.77154	2.034	1	57.7046	1.63419	50386.40234	172.1684	3	0	3	7	Skykomish	1.71E+11	83.88819	47	47	3
1375	188.76138	148	141	0.00347	0.34753	4.43193	1.9824	11.0456	3	226.20593	6.40615	10387.72461	218.40309	5	0	15	7	Skykomish	1.71E+11	14.24261	37	37	3
1376	181.556	1153	1143	0.00517	0.51776	2.45139	0.91928	2.26	1	80.15204	2.26991	58780.3125	115.29519	5	0	2	7	Skykomish	1.71E+11	114.86954	268	268	3
1377	23.77878	2917	2916	0.00051	0.05177	2.40395	0.8499	1.386	2	81.07329	2.296	69190.1875	11.66204	5	0	4	7	Skykomish	1.71E+11	292.46933	227	227	3
1378	185.08748	346	322	0.01242	1.24264	1.0983	0.36764	0.7372	1	17.62624	0.49917	6974.10547	60.85096	3	0	4	7	Skykomish	1.71E+11	13.18549	137	137	3
1379	182.02764	226	226	0	0	3.78002	1.66115	9.204	3	166.86354	4.72558	7189.25293	0	5	0	4	7	Skykomish	1.71E+11	6.56292	137	137	3
1380	115.54489	141	108	0.01678	1.6788	4.46112	1.9984	11.1972	3	228.91794	6.48296	10186.30371	1067.68219	3	0	15	7	Skykomish	1.71E+11	13.48712	31	31	3
1381	138.33905	1221	1218	0.00207	0.2071	0.90351	0.2833	0.41159	1	12.59876	0.35679	51128.09766	7.2491	5	0	4	7	Skykomish	1.71E+11	103.02493	148	148	3
1382	100.0021	1296	1292	0.004	0.4	1.0243	0.32644	0.4844	1	15.98341	0.45265	51181.23828	17.76199	5	0	4	7	Skykomish	1.71E+11	110.32925	633	633	3
1383	102.42512	1294	1292	0.0019	0.19074	2.19078	0.83334	2.4752	2	63.18	1.78926	51186.09375	33.48049	5	0	4	7	Skykomish	1.71E+11	110.32925	544	544	3
1384	61.8445	1318	1278	0.01952	1.95262	2.0975	0.7588	1.622	2	60.44728	1.71187	60590.87109	327.91185	3	0	4	7	Skykomish	1.71E+11	128.91727	228	228	3
1385	100.23717	1028	1028	0	0	1.95596	0.7189	1.818	1	51.82376	1.46765	52790.37109	0	5	0	15	7	Skykomish	1.71E+11	84.11157	999	999	3
1386	18.54966	1028	1028	0	0	1.95596	0.7189	1.818	1	51.82376	1.46765	52790.37109	0	5	0	15	7	Skykomish	1.71E+11	83.94774	729	729	3
1387	1.20723	1028	1028	0	0	1.95596	0.7189	1.818	1	51.82376	1.46765	52790.37109	0	5	0	15	7	Skykomish	1.71E+11	83.99345	807	807	3
1388	77.36957	141	108	0.01678	1.6788	4.46112	1.9984	11.1972	3	228.91794	6.48296	10186.30371	1067.68219	3	0	15	7	Skykomish	1.71E+11	12.97474	47	47	3
1389	204.98078	209	202	0.00336	0.33607	1.02215	0.3296	0.5332	1	15.75627	0.44621	11596.83984	14.71151	5	0	15	7	Skykomish	1.71E+11	21.42282	775	775	3
1390	9.97501	1143	1093	0.0244	2.44078	2.46934	0.92753	2.2944	1	81.22099	2.30018	58587.17188	550.75522	3	0	15	7	Skykomish	1.71E+11	108.93343	31	31	2
1391	64.3536	1278	1275	0.00155	0.15533	2.14182	0.7785	1.6944	2	62.78375	1.77804	60386.01563	27.0935	5	0	4	7	Skykomish	1.71E+11	128.13699	255	255	3
1392	128.06794	1532	1530	0.00093	0.09383	1.08343	0.33849	0.41679	1	18.19857	0.51538	61794.57031	4.74428	5	0	5	7	Skykomish	1.71E+11	156.237	285	285	3
1393	239.1189	226	226	0	0	11.38316	6.29222	78.3724	4	1253.32568	35.49418	7849.49414	0	5	2	15	7	Skykomish	1.71E+11	4.09351	160	160	2
1394	86.39067	197	195	0.00226	0.22654	1.60448	0.57517	1.414	1	35.57243	1.00741	11396.83984	22.38837	5	0	15	7	Skykomish	1.71E+11	21.22205	824	824	3
1395	199.99932	971	926	0.0225	2.25	1.53692	0.53376	1.0788	1	33.5302	0.94957	53789.79297	209.59501	3	0	4	7	Skykomish	1.71E+11	93.28778	10	10	0
1396	93.31756	1143	1093	0.0244	2.44078	2.46934	0.92753	2.2944	1	81.22099	2.30018	58587.17188	550.75522	3	0	15	7	Skykomish	1.71E+11	108.74585	45	45	2
1397	95.7803	1143	1093	0.0244	2.44078	2.46934	0.92753	2.2944	1	81.22099	2.30018	58587.17188	550.75522	3	0	2	7	Skykomish	1.71E+11	110.62649	54	54	2
1398	138.2268	1318	1278	0.01952	1.95262	2.0975	0.7588	1.622	2	60.44728	1.71187	60590.87109	327.91185	3	0	4	7	Skykomish	1.71E+11	131.78958	65	65	3
1399	98.78682	1093	1093	0	0	2.51953	0.95065	2.392	1	84.24326	2.38577	58382.31641	0	5	0	15	7	Skykomish	1.71E+11	105.7416	20	20	0
1400	188.31638	187	164	0.0117	1.17008	0.9915	0.3226	0.56999	1	14.70829	0.41653	9783.46191	47.81216	3	0	15	7	Skykomish	1.71E+11	17.4704	494	494	3
1401	201.37753	817	810	0.00328	0.32842	6.28923	2.99488	20.0432	3	432.86713	12.2588	50394.6875	394.9625	5	1	4	7	Skykomish	1.71E+11	80.95657	507	507	3
1402	112.78438	791	790	0.00085	0.08578	25.45489	14.91716	152.7368	4	5998.72217	169.8838	53384.9375	1429.68256	5	3	4	7	Skykomish	1.71E+11	80.52469	273	273	0
1403	204.1906	973	971	0.00096	0.09602	1.45352	0.49837	0.9584	1	30.30886	0.85834	53998.07813	8.08547	5	0	4	7	Skykomish	1.71E+11	100.32559	55	55	3
1404	163.27983	2917	2916	0.00051	0.05177	2.40395	0.8499	1.386	2	81.07329	2.296	69190.1875	11.66204	5	0	2	7	Skykomish	1.71E+11	292.46933	144	144	3
1405	2.30045	810	808	0.00414	0.41421	6.30346	3.00321	20.1392	3	434.64285	12.30909	50181.54688	500.17171	5	1	4	7	Skykomish	1.71E+11	80.95657	1147	1147	3
1406	93.04452	974	973	0.0005	0.05087	1.39156	0.47236	0.8736	1	28.01118	0.79327	54194.64844	3.95895	5	0	4	7	Skykomish	1.71E+11	102.73296	72	72	3
1407	45.77021	1532	1530	0.00093	0.09383	1.08343	0.33849	0.41679	1	18.19857	0.51538	61794.57031	4.74428	5	0	2	7	Skykomish	1.71E+11	156.237	248	248	3
1408	95.53877	1292	1291	0.00103	0.10355	2.4205	0.94048	3.0164	2	75.78904	2.14635	51081.23828	21.80384	5	0	4	7	Skykomish	1.71E+11	110.25946	488	488	3
1409	162.05062	1288	1273	0.00811	0.81145	1.96263	0.72314	1.8568	1	52.0682	1.47457	50382.39453	117.38159	5	0	4	7	Skykomish	1.71E+11	108.89162	272	272	3
1410	7.83755	810	808	0.00414	0.41421	2.13033	0.79724	2.1508	1	60.57098	1.71537	50181.54688	69.70295	5	0	4	7	Skykomish	1.71E+11	80.9548	1834	1834	3
1411	185.87463	832	810	0.01073	1.07394	2.07414	0.77154	2.034	1	57.7046	1.63419	50386.40234	172.1684	3	0	4	7	Skykomish	1.71E+11	81.09762	921	921	3
1412	468.28216	958	910	0.00961	0.96113	25.34232	14.80912	149.062	4	5960.09717	168.78995	56897.19141	15914.7015	5	3	4	7	Skykomish	1.71E+11	91.86266	226	226	0
1413	183.77085	2140	2104	0.01863	1.86396	4.38513	1.76314	4.5876	2	242.68925	6.87296	77992.5625	1256.75212	3	0	1	7	Skykomish	1.71E+11	212.94832	327	327	3
1414	189.28362	741	688	0.02527	2.52735	1.00084	0.32136	0.51239	1	15.1589	0.42929	12191.39746	106.43774	3	0	4	7	Skykomish	1.71E+11	70.56387	148	148	2
1415	135.75273	108	104	0.00198	0.19858	4.50078	2.02053	11.4216	3	232.58983	6.58694	9989.73535	128.32387	5	0	15	7	Skykomish	1.71E+11	12.30823	54	54	3
1416	56.56894	1093	1093	0	0	2.51953	0.95065	2.392	1	84.24326	2.38577	58382.31641	0	5	0	15	7	Skykomish	1.71E+11	104.6155	18	18	0
1417	70.39773	1028	1028	0	0	1.95596	0.7189	1.818	1	51.82376	1.46765	52790.37109	0	5	0	15	7	Skykomish	1.71E+11	83.43469	905	905	3
1418	14.30122	741	688	0.02527	2.52735	1.00084	0.32136	0.51239	1	15.1589	0.42929	12191.39746	106.43774	3	0	4	7	Skykomish	1.71E+11	76.30988	86	86	2
1419	39.99209	810	808	0.00414	0.41421	2.13033	0.79724	2.1508	1	60.57098	1.71537	50181.54688	69.70295	5	0	15	7	Skykomish	1.71E+11	80.70647	1338	1338	3
1420	45.45854	810	808	0.00414	0.41421	6.30346	3.00321	20.1392	3	434.64285	12.30909	50181.54688	500.17171	5	1	15	7	Skykomish	1.71E+11	80.88683	1144	1144	3
1421	9.79826	1028	1028	0	0	1.95596	0.7189	1.818	1	51.82376	1.46765	52790.37109	0	5	0	15	7	Skykomish	1.71E+11	83.33503	878	878	3
1422	93.39194	790	789	0.00103	0.10355	25.49025	14.95262	154.02879	4	6010.37402	170.21379	53268.36719	1729.13171	5	3	4	7	Skykomish	1.71E+11	78.06457	240	240	0
1423	114.08502	845	790	0.04718	4.71825	1.65501	0.5846	1.2616	1	38.34086	1.08581	53384.9375	502.58027	0	0	4	7	Skykomish	1.71E+11	80.73225	269	269	1
1424	194.84519	926	845	0.03954	3.95406	1.57279	0.54912	1.1328	1	34.9608	0.99008	53589.79297	384.0491	3	0	4	7	Skykomish	1.71E+11	85.22623	103	103	2
1425	99.01914	974	973	0.0005	0.05087	1.39156	0.47236	0.8736	1	28.01118	0.79327	54194.64844	3.95895	5	0	4	7	Skykomish	1.71E+11	103.95328	186	186	3
1426	29.97494	974	974	0	0	1.3356	0.44908	0.8004	1	26.00647	0.7365	54399.50391	0	5	0	4	7	Skykomish	1.71E+11	104.27306	80	80	3
1427	203.81628	972	960	0.00563	0.56301	1.60933	0.5493	0.94559	1	37.32985	1.05718	57198.61719	58.3903	5	0	4	7	Skykomish	1.71E+11	97.11162	811	811	3
1428	86.38908	960	958	0.00226	0.22654	1.6273	0.55682	0.96759	1	38.09043	1.07872	56985.47656	23.97313	5	0	4	7	Skykomish	1.71E+11	97.09871	721	721	3
1429	31.81355	1532	1530	0.00093	0.09383	1.08343	0.33849	0.41679	1	18.19857	0.51538	61794.57031	4.74428	5	0	2	7	Skykomish	1.71E+11	156.237	70	70	3
1430	65.44712	164	104	0.07836	7.83612	1.09083	0.36294	0.70039	1	17.47692	0.49494	9586.89355	380.47665	0	0	15	7	Skykomish	1.71E+11	11.18967	218	218	1
1431	9.80059	1530	1518	0.006	0.6	1.25814	0.40643	0.568	1	23.87395	0.67611	61581.42969	39.79584	5	0	2	7	Skykomish	1.71E+11	159.59012	48	48	3
1432	46.93917	104	104	0	0	4.56794	2.05828	11.8148	3	238.85019	6.76424	9586.89355	0	5	0	15	7	Skykomish	1.71E+11	11.0217	119	119	3
1433	14.2658	104	104	0	0	4.56794	2.05828	11.8148	3	238.85019	6.76424	9586.89355	0	5	0	15	7	Skykomish	1.71E+11	10.97759	138	138	3
1434	10.19982	164	104	0.07836	7.83612	1.09083	0.36294	0.70039	1	17.47692	0.49494	9586.89355	380.47665	0	0	15	7	Skykomish	1.71E+11	10.97759	178	178	1
1435	57.63342	104	104	0	0	4.52039	2.03144	11.5308	3	234.42046	6.63879	9788.31445	0	5	0	15	7	Skykomish	1.71E+11	11.37705	167	167	3
1436	14.42473	104	104	0	0	4.56794	2.05828	11.8148	3	238.85019	6.76424	9586.89355	0	5	0	15	7	Skykomish	1.71E+11	11.34561	145	145	3
1437	20.0004	992	789	1.015	101.5	1.25803	0.4173	0.70599	1	23.33312	0.66079	53191.79688	6579.62399	0	0	4	7	Skykomish	1.71E+11	78.81731	187	187	0
1438	42.5502	1093	1093	0	0	2.51953	0.95065	2.392	1	84.24326	2.38577	58382.31641	0	5	0	15	7	Skykomish	1.71E+11	106.92138	31	31	3
1439	116.18096	2916	2914	0.00091	0.09174	2.47552	0.88097	1.4728	2	85.5093	2.42162	68997.0625	21.79562	5	0	2	7	Skykomish	1.71E+11	296.7681	86	86	3
1440	57.50329	2104	2102	0.00093	0.09383	4.58916	1.86504	5.0628	2	263.45877	7.46115	77799.4375	68.68247	5	0	1	7	Skykomish	1.71E+11	212.66354	364	364	3
1441	6.3116	2104	2102	0.00093	0.09383	4.58916	1.86504	5.0628	2	263.45877	7.46115	77799.4375	68.68247	5	0	4	7	Skykomish	1.71E+11	212.68068	288	288	3
1442	61.20577	108	104	0.00198	0.19858	4.50078	2.02053	11.4216	3	232.58983	6.58694	9989.73535	128.32387	5	0	15	7	Skykomish	1.71E+11	12.08565	85	85	3
1443	356.80945	789	778	0.00284	0.28477	25.51126	14.97346	154.78081	4	6017.37842	170.41216	53171.79688	4760.65373	5	3	4	7	Skykomish	1.71E+11	76.24498	137	137	0
1444	122.67647	1278	1275	0.00155	0.15533	2.14182	0.7785	1.6944	2	62.78375	1.77804	60386.01563	27.0935	5	0	3	7	Skykomish	1.71E+11	128.13699	161	161	3
1445	137.01337	104	104	0	0	4.52039	2.03144	11.5308	3	234.42046	6.63879	9788.31445	0	5	0	15	7	Skykomish	1.71E+11	11.61801	158	158	3
1446	202.10035	1218	1214	0.0019	0.19074	1.00246	0.32171	0.51039	1	15.21495	0.43088	50983.24219	8.06274	5	0	4	7	Skykomish	1.71E+11	102.77562	223	223	3
1447	95.53812	959	958	0.00103	0.10355	25.30307	14.77457	148.04919	4	5945.59131	168.37915	56993.76172	1710.49435	5	3	4	7	Skykomish	1.71E+11	97.09872	628	628	0
1448	53.51151	2908	2794	0.05659	5.65978	2.58651	0.92954	1.6128	2	92.5975	2.62236	68597.6875	1455.99837	0	0	4	7	Skykomish	1.71E+11	279.63766	90	90	1
1449	67.77635	2916	2914	0.00091	0.09174	2.47552	0.88097	1.4728	2	85.5093	2.42162	68997.0625	21.79562	5	0	2	7	Skykomish	1.71E+11	301.00729	150	150	3
1450	184.5166	322	313	0.00478	0.478	1.20578	0.41213	0.8944	1	20.88242	0.59139	6780.96875	27.73138	5	0	4	7	Skykomish	1.71E+11	11.38571	96	96	3
1451	168.48928	974	974	0	0	1.3356	0.44908	0.8004	1	26.00647	0.7365	54399.50391	0	5	0	4	7	Skykomish	1.71E+11	101.41792	91	91	3
1452	175.89944	1320	1318	0.0011	0.11024	2.06353	0.74376	1.5676	2	58.68336	1.66191	60772.29688	17.97293	5	0	4	7	Skykomish	1.71E+11	132.8483	69	69	3
1453	37.80958	2794	2707	0.04246	4.24695	2.6468	0.95612	1.6916	2	96.55351	2.7344	68396.28125	1139.22015	0	0	4	7	Skykomish	1.71E+11	275.89301	67	67	1
1454	123.4113	4115	3742	0.18518	18.51839	1.69463	0.53222	0.4828	1	44.48158	1.25972	77380.6875	2288.47305	0	0	2	7	Skykomish	1.71E+11	378.68561	0	0	0
1455	10.32442	1322	1320	0.00095	0.09537	2.01815	0.72376	1.4964	2	56.36337	1.59621	60982.00781	14.9341	5	0	4	7	Skykomish	1.71E+11	132.8483	48	48	3
1456	13.38272	2916	2914	0.00091	0.09174	2.47552	0.88097	1.4728	2	85.5093	2.42162	68997.0625	21.79562	5	0	4	7	Skykomish	1.71E+11	303.5697	127	127	3
1457	176.47334	249	209	0.02034	2.03491	0.90327	0.28336	0.41319	1	12.58687	0.35646	11793.4082	71.1584	3	0	15	7	Skykomish	1.71E+11	22.56244	455	455	2
1458	200.00442	226	226	0	0	3.80895	1.67683	9.3556	3	169.17989	4.79117	6996.11621	0	5	0	4	7	Skykomish	1.71E+11	6.15178	118	118	3
1459	14.2658	249	209	0.02034	2.03491	0.90327	0.28336	0.41319	1	12.58687	0.35646	11793.4082	71.1584	3	0	15	7	Skykomish	1.71E+11	31.31661	914	914	2
1460	17.96007	2916	2914	0.00091	0.09174	2.47552	0.88097	1.4728	2	85.5093	2.42162	68997.0625	21.79562	5	0	2	7	Skykomish	1.71E+11	304.14737	131	131	3
1461	4.0128	2914	2908	0.0033	0.33072	2.51417	0.89783	1.5208	2	87.9485	2.4907	68779.09375	80.80785	5	0	2	7	Skykomish	1.71E+11	304.92722	0	0	0
1462	102.50203	1530	1518	0.006	0.6	1.25814	0.40643	0.568	1	23.87395	0.67611	61581.42969	39.79584	5	0	2	7	Skykomish	1.71E+11	159.01582	156	156	3
1463	128.76661	1093	974	0.06559	6.55932	2.541	0.96057	2.4344	1	85.55145	2.42282	58180.89063	1559.00738	0	0	15	7	Skykomish	1.71E+11	98.13889	304	304	1
1464	115.31738	104	104	0	0	4.68644	2.12588	12.5588	3	250.00945	7.08027	9510.3252	0	5	0	15	7	Skykomish	1.71E+11	10.54595	104	104	3
1465	178.13678	1291	1282	0.00465	0.46599	2.51936	0.98738	3.2684	2	81.52583	2.30881	50984.66797	105.5442	5	0	4	7	Skykomish	1.71E+11	109.7253	412	412	3
1466	148.27045	808	790	0.01175	1.17542	6.6418	3.20204	22.466	3	477.87271	13.53335	50133.26172	1560.51017	3	1	15	7	Skykomish	1.71E+11	79.84085	876	876	3
1467	70.83467	4115	3742	0.18518	18.51839	1.69463	0.53222	0.4828	1	44.48158	1.25972	77380.6875	2288.47305	0	0	2	7	Skykomish	1.71E+11	375.54062	38	38	1
1468	75.57902	4154	4115	0.05093	5.09348	1.68499	0.52853	0.4772	1	44.02254	1.24672	77457.25	622.94779	0	0	2	7	Skykomish	1.71E+11	393.28415	27	27	0
1469	148.29984	866	741	0.06359	6.3591	0.90594	0.28454	0.4176	1	12.64862	0.3582	12387.96582	223.46087	0	0	4	7	Skykomish	1.71E+11	77.00121	66	66	1
1470	143.78428	1275	1275	0	0	2.27674	0.83902	1.9248	2	70.14099	1.98639	60192.875	0	5	0	3	7	Skykomish	1.71E+11	128.13699	197	197	3
1471	200.00429	202	197	0.0025	0.25	1.55316	0.55295	1.326	1	33.52289	0.94936	11596.83984	23.28325	5	0	15	7	Skykomish	1.71E+11	21.32587	415	415	3
1472	32.48807	1093	974	0.06559	6.55932	2.541	0.96057	2.4344	1	85.55145	2.42282	58180.89063	1559.00738	0	0	4	7	Skykomish	1.71E+11	98.04542	424	424	1
1473	37.50074	1530	1518	0.006	0.6	1.25814	0.40643	0.568	1	23.87395	0.67611	61581.42969	39.79584	5	0	3	7	Skykomish	1.71E+11	159.62088	190	190	3
1474	33.6558	3742	3642	0.05512	5.51203	1.99745	0.65061	0.6768	1	59.97141	1.69839	77179.28125	918.37084	0	0	2	7	Skykomish	1.71E+11	375.94528	49	49	1
1475	37.98924	866	741	0.06359	6.3591	0.90594	0.28454	0.4176	1	12.64862	0.3582	12387.96582	223.46087	0	0	4	7	Skykomish	1.71E+11	86.14125	43	43	1
1476	206.72574	1273	1252	0.00985	0.98528	2.06938	0.77156	2.072	1	57.32436	1.62343	50197.53906	156.91403	5	0	4	7	Skykomish	1.71E+11	106.29953	160	160	3
1477	180.59085	974	974	0	0	1.20394	0.39516	0.64079	1	21.55654	0.61048	54592.64453	0	5	0	4	7	Skykomish	1.71E+11	101.76316	106	106	3
1478	10.1998	1093	974	0.06559	6.55932	2.541	0.96057	2.4344	1	85.55145	2.42282	58180.89063	1559.00738	0	0	4	7	Skykomish	1.71E+11	98.06107	781	781	1
1479	153.56274	2794	2707	0.04246	4.24695	2.6468	0.95612	1.6916	2	96.55351	2.7344	68396.28125	1139.22015	0	0	4	7	Skykomish	1.71E+11	273.41696	66	66	1
1480	145.89411	2908	2794	0.05659	5.65978	2.58651	0.92954	1.6128	2	92.5975	2.62236	68597.6875	1455.99837	0	0	4	7	Skykomish	1.71E+11	283.58115	72	72	1
1481	135.0104	2104	2102	0.00093	0.09383	4.58916	1.86504	5.0628	2	263.45877	7.46115	77799.4375	68.68247	5	0	1	7	Skykomish	1.71E+11	212.32368	352	352	3
1482	20.0004	1530	1518	0.006	0.6	1.25814	0.40643	0.568	1	23.87395	0.67611	61581.42969	39.79584	5	0	3	7	Skykomish	1.71E+11	160.54099	225	225	3
1483	150.70398	354	249	0.06706	6.70633	0.88959	0.27812	0.4004	1	12.24255	0.3467	11949.97656	228.09672	0	0	15	7	Skykomish	1.71E+11	28.73569	441	441	1
1484	190.49841	1028	1013	0.00763	0.76309	2.02612	0.75058	1.9556	1	55.24816	1.56463	52590.37109	117.12708	5	0	15	7	Skykomish	1.71E+11	82.16428	781	781	3
1485	186.35145	1173	992	0.09207	9.20798	1.2426	0.411	0.6876	1	22.818	0.6462	53388.36719	583.71983	0	0	4	7	Skykomish	1.71E+11	79.38346	76	76	1
1486	60.38678	1275	1275	0	0	2.27674	0.83902	1.9248	2	70.14099	1.98639	60192.875	0	5	0	4	7	Skykomish	1.71E+11	128.13695	114	114	3
1487	57.63287	2914	2908	0.0033	0.33072	2.51417	0.89783	1.5208	2	87.9485	2.4907	68779.09375	80.80785	5	0	4	7	Skykomish	1.71E+11	291.54739	84	84	3
1488	117.47568	2914	2908	0.0033	0.33072	2.51417	0.89783	1.5208	2	87.9485	2.4907	68779.09375	80.80785	5	0	4	7	Skykomish	1.71E+11	293.39825	118	118	3
1489	29.98042	2707	2604	0.05332	5.333	2.70388	0.98141	1.768	2	100.36745	2.84241	68191.4375	1487.05391	0	0	4	7	Skykomish	1.71E+11	272.32813	55	55	1
1490	150.59724	1322	1320	0.00095	0.09537	2.01815	0.72376	1.4964	2	56.36337	1.59621	60982.00781	14.9341	5	0	3	7	Skykomish	1.71E+11	132.8483	67	67	3
1491	47.76941	878	866	0.02485	2.48528	0.88929	0.27816	0.402	1	12.22911	0.34632	12436.25	84.43696	3	0	4	7	Skykomish	1.71E+11	87.20226	54	54	2
1492	30.2002	1530	1518	0.006	0.6	1.25814	0.40643	0.568	1	23.87395	0.67611	61581.42969	39.79584	5	0	3	7	Skykomish	1.71E+11	160.99866	208	208	3
1493	84.83352	1089	1088	0.00053	0.05311	1.11695	0.36281	0.578	1	18.71012	0.52987	49982.97266	2.76074	5	0	15	7	Skykomish	1.71E+11	112.21015	1197	1197	3
1494	17.39561	1089	1089	0	0	1.01408	0.32235	0.47319	1	15.69929	0.4446	50187.82813	0	5	0	15	7	Skykomish	1.71E+11	112.28667	1086	1086	3
1495	11.71376	1089	1088	0.00053	0.05311	1.11695	0.36281	0.578	1	18.71012	0.52987	49982.97266	2.76074	5	0	15	7	Skykomish	1.71E+11	112.15622	1398	1398	3
1496	17.39551	1518	1403	0.06062	6.06202	1.6827	0.57938	1.0264	2	40.52123	1.14756	61381.42969	682.43688	0	0	3	7	Skykomish	1.71E+11	161.90935	178	178	1
1497	36.99367	1571	1518	0.10976	10.97666	1.12268	0.35252	0.43799	1	19.4622	0.55116	61429.71484	593.50488	0	0	3	7	Skykomish	1.71E+11	160.40034	202	202	1
1498	7.77833	1089	1088	0.00053	0.05311	1.11695	0.36281	0.578	1	18.71012	0.52987	49982.97266	2.76074	5	0	4	7	Skykomish	1.71E+11	111.99997	1131	1131	3
1499	20.00024	1089	1089	0	0	1.00868	0.32025	0.46799	1	15.54789	0.44031	50207.82813	0	5	0	4	7	Skykomish	1.71E+11	110.66598	979	979	3
1500	31.65826	1089	1088	0.00053	0.05311	1.11695	0.36281	0.578	1	18.71012	0.52987	49982.97266	2.76074	5	0	4	7	Skykomish	1.71E+11	111.60387	923	923	3
1501	51.08997	1089	1088	0.00053	0.05311	1.11695	0.36281	0.578	1	18.71012	0.52987	49982.97266	2.76074	5	0	4	7	Skykomish	1.71E+11	111.46857	705	705	3
1502	42.58559	1322	1320	0.00095	0.09537	2.01815	0.72376	1.4964	2	56.36337	1.59621	60982.00781	14.9341	5	0	3	7	Skykomish	1.71E+11	132.8483	73	73	3
1503	10.88898	1571	1518	0.10976	10.97666	1.12268	0.35252	0.43799	1	19.4622	0.55116	61429.71484	593.50488	0	0	4	7	Skykomish	1.71E+11	159.97266	169	169	1
1504	14.90175	1518	1403	0.06062	6.06202	1.6827	0.57938	1.0264	2	40.52123	1.14756	61381.42969	682.43688	0	0	4	7	Skykomish	1.71E+11	162.39917	201	201	1
1505	85.53774	2102	2101	0.00049	0.04964	4.6963	1.91894	5.3216	2	274.67395	7.77877	77586.3125	37.8856	5	0	1	7	Skykomish	1.71E+11	212.37764	196	196	3
1506	13.98348	1334	1322	0.00707	0.7071	1.98771	0.7104	1.4496	2	54.83115	1.55282	61151.71875	107.71461	5	0	3	7	Skykomish	1.71E+11	132.8483	70	70	3
1507	50.88097	2707	2604	0.05332	5.333	2.70388	0.98141	1.768	2	100.36745	2.84241	68191.4375	1487.05391	0	0	2	7	Skykomish	1.71E+11	267.80557	44	44	1
1508	18.92596	1088	1088	0	0	1.28227	0.42956	0.7692	1	24.03934	0.68079	49794.6875	0	5	0	4	7	Skykomish	1.71E+11	111.52593	805	805	3
1509	20.45383	1518	1403	0.06062	6.06202	1.6827	0.57938	1.0264	2	40.52123	1.14756	61381.42969	682.43688	0	0	3	7	Skykomish	1.71E+11	162.35445	162	162	1
1510	184.51634	1214	1210	0.00212	0.21244	1.08774	0.35551	0.60439	1	17.64633	0.49974	50773.53125	10.41508	5	0	4	7	Skykomish	1.71E+11	102.77562	415	415	3
1511	174.47464	1089	1089	0	0	1.01408	0.32235	0.47319	1	15.69929	0.4446	50187.82813	0	5	0	4	7	Skykomish	1.71E+11	110.7494	1405	1405	3
1512	286.80758	778	732	0.01551	1.55107	25.53145	14.9939	155.53999	4	6023.97607	170.599	52785.51563	25958.4188	3	3	4	7	Skykomish	1.71E+11	74.07482	118	118	0
1513	192.66849	313	291	0.01073	1.07394	1.23382	0.42389	0.938	1	21.77255	0.61659	6592.68457	64.96095	3	0	4	7	Skykomish	1.71E+11	10.22574	183	183	3
1514	370.18803	226	226	0	0	11.39585	6.30116	78.5892	4	1255.80371	35.56436	7588.07324	0	5	2	15	7	Skykomish	1.71E+11	3.93174	135	135	2
1515	144.28927	3742	3642	0.05512	5.51203	1.99745	0.65061	0.6768	1	59.97141	1.69839	77179.28125	918.37084	0	0	2	7	Skykomish	1.71E+11	366.48599	49	49	1
1516	105.628	1275	1269	0.00316	0.31627	2.36626	0.87963	2.086	2	75.22414	2.13035	59983.16406	66.09833	5	0	4	7	Skykomish	1.71E+11	127.00867	108	108	3
1517	39.49496	2102	2101	0.00049	0.04964	4.6963	1.91894	5.3216	2	274.67395	7.77877	77586.3125	37.8856	5	0	4	7	Skykomish	1.71E+11	212.76451	198	198	3
1518	34.07365	1518	1403	0.06062	6.06202	1.6827	0.57938	1.0264	2	40.52123	1.14756	61381.42969	682.43688	0	0	4	7	Skykomish	1.71E+11	161.42436	130	130	1
1519	14.90176	2102	2101	0.00049	0.04964	4.6963	1.91894	5.3216	2	274.67395	7.77877	77586.3125	37.8856	5	0	1	7	Skykomish	1.71E+11	212.81015	214	214	3
1520	209.02797	226	226	0	0	3.84654	1.69725	9.5544	3	172.21071	4.87701	6796.11621	0	5	0	4	7	Skykomish	1.71E+11	5.40296	99	99	3
1521	188.76521	211	202	0.00457	0.45785	1.51442	0.53628	1.2616	1	32.01196	0.90657	11793.4082	40.71955	5	0	15	7	Skykomish	1.71E+11	21.62602	485	485	3
1522	185.99925	974	974	0	0	1.05579	0.33601	0.4824	1	17.00522	0.48158	54782.35547	0	5	0	4	7	Skykomish	1.71E+11	102.74326	120	120	3
1523	35.13212	291	226	0.03365	3.36549	1.34346	0.47043	1.1188	1	25.41227	0.71967	6387.83203	237.60379	3	0	4	7	Skykomish	1.71E+11	10.22574	214	214	2
1524	27.52495	1518	1403	0.06062	6.06202	1.6827	0.57938	1.0264	2	40.52123	1.14756	61381.42969	682.43688	0	0	3	7	Skykomish	1.71E+11	159.05913	66	66	1
1525	20.45383	2102	2101	0.00049	0.04964	4.6963	1.91894	5.3216	2	274.67395	7.77877	77586.3125	37.8856	5	0	4	7	Skykomish	1.71E+11	212.99413	229	229	3
1526	43.18622	1275	1269	0.00316	0.31627	2.36626	0.87963	2.086	2	75.22414	2.13035	59983.16406	66.09833	5	0	3	7	Skykomish	1.71E+11	126.93418	184	184	3
1527	198.47398	104	101	0.00146	0.14644	4.68832	2.12697	12.5712	3	250.18726	7.0853	9393.75684	101.79039	5	0	15	7	Skykomish	1.71E+11	8.85559	31	31	3
1528	194.79171	1282	1274	0.0039	0.39052	2.66625	1.05791	3.6648	2	90.38824	2.55979	50791.52734	98.06685	5	0	4	7	Skykomish	1.71E+11	109.01099	353	353	3
1529	190.8549	790	786	0.00203	0.20349	6.64775	3.20557	22.5084	3	478.6489	13.55534	49980.12109	270.59845	5	1	15	7	Skykomish	1.71E+11	78.94572	314	314	3
1530	194.83736	974	972	0.00099	0.09929	2.55828	0.96857	2.4688	1	86.61073	2.45282	57999.46484	23.89233	5	0	4	7	Skykomish	1.71E+11	98.03448	942	942	3
1531	104.16601	2707	2604	0.05332	5.333	2.70388	0.98141	1.768	2	100.36745	2.84241	68191.4375	1487.05391	0	0	2	7	Skykomish	1.71E+11	260.16718	0	0	0
1532	116.55022	1334	1322	0.00707	0.7071	1.98771	0.7104	1.4496	2	54.83115	1.55282	61151.71875	107.71461	5	0	3	7	Skykomish	1.71E+11	132.8483	61	61	3
1533	183.09669	1252	1228	0.01242	1.24264	2.26496	0.8617	2.498	1	67.53891	1.9127	49984.39844	233.16421	3	0	4	7	Skykomish	1.71E+11	103.85097	249	249	3
1534	38.4139	1275	1269	0.00316	0.31627	2.36626	0.87963	2.086	2	75.22414	2.13035	59983.16406	66.09833	5	0	4	7	Skykomish	1.71E+11	126.68036	226	226	3
1535	37.55241	2102	2101	0.00049	0.04964	4.6963	1.91894	5.3216	2	274.67395	7.77877	77586.3125	37.8856	5	0	1	7	Skykomish	1.71E+11	213.06529	225	225	3
1536	191.35351	1293	1173	0.06213	6.2132	1.23854	0.40934	0.68279	1	22.68336	0.64239	53581.50781	391.54818	0	0	4	7	Skykomish	1.71E+11	99.6547	39	39	1
1537	448.3174	967	959	0.00167	0.16736	25.29642	14.76872	147.87801	4	5943.13672	168.30963	57471.75781	2763.43494	5	3	4	7	Skykomish	1.71E+11	97.31259	697	697	0
1538	39.17352	1334	1322	0.00707	0.7071	1.98771	0.7104	1.4496	2	54.83115	1.55282	61151.71875	107.71461	5	0	4	7	Skykomish	1.71E+11	132.99553	34	34	3
1539	37.16241	1403	1334	0.1725	17.25	1.69457	0.58439	1.0416	2	41.04098	1.16228	61191.71875	1966.84002	0	0	4	7	Skykomish	1.71E+11	134.18086	21	21	0
1540	74.52901	1518	1403	0.06062	6.06202	1.6827	0.57938	1.0264	2	40.52123	1.14756	61381.42969	682.43688	0	0	2	7	Skykomish	1.71E+11	140.3345	0	0	0
1541	2.83745	1403	1334	0.1725	17.25	1.69457	0.58439	1.0416	2	41.04098	1.16228	61191.71875	1966.84002	0	0	2	7	Skykomish	1.71E+11	142.63248	0	0	0
1542	98.8371	1049	974	0.03723	3.72354	1.00716	0.31697	0.4352	1	15.61855	0.44231	54983.78125	161.56922	3	0	4	7	Skykomish	1.71E+11	103.63109	113	113	2
1543	209.32103	1013	998	0.00703	0.70377	2.05866	0.76536	2.0212	1	56.87019	1.61056	52393.80078	111.19344	5	0	15	7	Skykomish	1.71E+11	80.8303	741	741	3
1544	121.15012	971	967	0.0032	0.32037	4.23054	1.79136	6.9624	2	215.98459	6.11668	57596.61328	192.24129	5	0	4	7	Skykomish	1.71E+11	97.63698	835	835	3
1545	182.70089	972	971	0.00049	0.04964	2.61037	0.99275	2.574	1	89.83907	2.54424	57798.03906	12.39145	5	0	4	7	Skykomish	1.71E+11	97.8364	983	983	3
1546	28.28454	1351	1334	0.0601	6.01041	1.07472	0.33477	0.40599	1	17.95158	0.50838	61180.00391	299.75665	0	0	4	7	Skykomish	1.71E+11	134.19426	21	21	0
1547	195.30787	1088	1088	0	0	1.28227	0.42956	0.7692	1	24.03934	0.68079	49794.6875	0	5	0	4	7	Skykomish	1.71E+11	110.25889	853	853	3
1548	84.51502	1267	1266	0.00049	0.04964	3.04977	1.19963	3.5208	2	119.27487	3.37786	59383.74219	16.45151	5	0	3	7	Skykomish	1.71E+11	122.86398	124	124	3
1549	4.0128	1266	1168	0.04783	4.78392	3.05855	1.20386	3.542	2	119.89829	3.39552	59182.31641	1593.52693	0	0	3	7	Skykomish	1.71E+11	122.92091	128	128	1
1550	129.8541	2604	2115	0.24277	24.27747	2.75796	1.00549	1.842	2	104.04231	2.94648	67998.3125	7017.3899	0	0	2	7	Skykomish	1.71E+11	237.86168	0	0	0
1551	153.4909	3642	3543	0.04915	4.91507	2.07764	0.68314	0.73799	1	64.38033	1.82325	76997.875	879.11379	0	0	2	7	Skykomish	1.71E+11	358.30469	5	5	0
1552	151.38196	291	226	0.03365	3.36549	1.34346	0.47043	1.1188	1	25.41227	0.71967	6387.83203	237.60379	3	0	3	7	Skykomish	1.71E+11	10.2232	250	250	2
1553	19.99993	1268	1268	0	0	2.44453	0.91541	2.2324	2	79.79913	2.25991	59580.3125	0	5	0	4	7	Skykomish	1.71E+11	125.41346	290	290	3
1554	200.62963	1269	1268	0.00046	0.04691	2.41852	0.9035	2.1832	2	78.26582	2.21649	59793.45313	10.20177	5	0	4	7	Skykomish	1.71E+11	125.48827	265	265	3
1555	12.30067	226	226	0	0	1.62058	0.59177	1.6496	1	35.72141	1.01163	6194.69531	0	5	0	3	7	Skykomish	1.71E+11	10.21596	268	268	3
1556	192.94435	1210	1210	0	0	1.15145	0.38116	0.68	1	19.56785	0.55416	50585.24609	0	5	0	4	7	Skykomish	1.71E+11	102.77562	476	476	3
1557	28.28454	1268	1268	0	0	1.73621	0.60163	1.0896	1	42.91376	1.21532	59588.59766	0	5	0	4	7	Skykomish	1.71E+11	125.20857	315	315	3
1558	64.44241	2604	2115	0.24277	24.27747	2.75796	1.00549	1.842	2	104.04231	2.94648	67998.3125	7017.3899	0	0	3	7	Skykomish	1.71E+11	212.58888	0	0	0
1559	42.70908	3642	3543	0.04915	4.91507	2.07764	0.68314	0.73799	1	64.38033	1.82325	76997.875	879.11379	0	0	2	7	Skykomish	1.71E+11	355.06393	5	5	0
1560	130.92069	1228	1197	0.01454	1.45446	2.30367	0.87976	2.5872	1	69.64938	1.97247	49791.25781	281.43765	3	0	4	7	Skykomish	1.71E+11	102.4274	275	275	3
1561	226.5008	732	729	0.00059	0.05925	25.5384	15.00093	155.80119	4	6026.25195	170.66345	52488.94531	992.07617	5	3	4	7	Skykomish	1.71E+11	73.15384	143	143	0
1562	60.87049	1266	1168	0.04783	4.78392	3.05855	1.20386	3.542	2	119.89829	3.39552	59182.31641	1593.52693	0	0	2	7	Skykomish	1.71E+11	122.70976	307	307	1
1563	99.04773	1049	974	0.03723	3.72354	1.00716	0.31697	0.4352	1	15.61855	0.44231	54983.78125	161.56922	3	0	4	7	Skykomish	1.71E+11	105.1802	72	72	2
1564	112.75468	969	967	0.00171	0.17157	25.02411	14.52853	140.90041	4	5843.30566	165.48242	57588.32813	2785.28413	5	3	4	7	Skykomish	1.71E+11	97.86208	701	701	0
1565	108.79133	1267	1266	0.00049	0.04964	3.04977	1.19963	3.5208	2	119.27487	3.37786	59383.74219	16.45151	5	0	4	7	Skykomish	1.71E+11	123.5022	155	155	3
1566	170.80169	1268	1267	0.00056	0.05663	2.96815	1.16039	3.3268	2	113.5486	3.2157	59560.3125	17.86614	5	0	4	7	Skykomish	1.71E+11	124.27734	258	258	3
1567	184.61378	226	226	0	0	3.86507	1.70733	9.6532	3	173.71422	4.91959	6582.97949	0	5	0	4	7	Skykomish	1.71E+11	4.9721	131	131	3
1568	340.07589	226	226	0	0	11.41053	6.31149	78.8404	4	1258.67358	35.64564	7173.51563	0	5	2	15	7	Skykomish	1.71E+11	3.82404	246	246	2
1569	202.07856	101	91	0.00476	0.47685	4.71589	2.14278	12.7492	3	252.81432	7.1597	9188.9043	334.92983	5	0	15	7	Skykomish	1.71E+11	5.7257	20	20	2
1570	195.30965	241	211	0.01464	1.46447	1.47184	0.51808	1.1928	1	30.38675	0.86055	11998.26074	123.63056	3	0	15	7	Skykomish	1.71E+11	22.64399	406	406	3
1571	197.64408	1384	1293	0.04442	4.44221	1.15814	0.37684	0.59119	1	20.09144	0.56898	53786.36328	247.95497	0	0	4	7	Skykomish	1.71E+11	110.57813	40	40	1
1572	181.95536	2101	2101	0	0	4.72873	1.93531	5.4012	2	278.11053	7.87609	77384.90625	0	5	0	1	7	Skykomish	1.71E+11	212.62244	294	294	3
1573	25.0005	1266	1168	0.04783	4.78392	3.05855	1.20386	3.542	2	119.89829	3.39552	59182.31641	1593.52693	0	0	3	7	Skykomish	1.71E+11	122.43176	395	395	1
1574	67.51813	226	226	0	0	1.62058	0.59177	1.6496	1	35.72141	1.01163	6194.69531	0	5	0	4	7	Skykomish	1.71E+11	10.21067	338	338	3
1575	190.35087	1274	1260	0.00712	0.71221	2.73023	1.08903	3.8484	2	94.36651	2.67246	50586.67188	186.72143	5	0	4	7	Skykomish	1.71E+11	107.38152	699	699	3
1576	194.7863	786	780	0.00305	0.30523	6.67517	3.22183	22.7052	3	482.23163	13.6568	49783.55078	408.93583	5	1	15	7	Skykomish	1.71E+11	77.83929	593	593	3
1577	47.76899	1092	1049	0.08905	8.90559	0.99695	0.313	0.42559	1	15.33446	0.43427	55032.06641	379.39677	0	0	4	7	Skykomish	1.71E+11	109.01534	71	71	1
1578	78.38142	1228	1197	0.01454	1.45446	2.30367	0.87976	2.5872	1	69.64938	1.97247	49791.25781	281.43765	3	0	3	7	Skykomish	1.71E+11	100.82507	145	145	3
1579	197.99362	998	975	0.01161	1.16168	2.06809	0.76965	2.0404	1	57.3437	1.62397	52180.66016	185.06862	3	0	15	7	Skykomish	1.71E+11	77.35466	106	106	3
1580	99.7821	2115	2041	0.03416	3.41693	2.7893	1.01948	1.8856	2	106.19896	3.00755	67796.90625	1008.1354	3	0	3	7	Skykomish	1.71E+11	206.28484	69	69	2
1581	136.944	3543	3064	0.22473	22.4738	2.38745	0.81841	1.0736	1	82.11127	2.32539	76796.46875	5126.7424	0	0	2	7	Skykomish	1.71E+11	339.1716	0	0	0
1582	48.7749	226	226	0	0	1.62058	0.59177	1.6496	1	35.72141	1.01163	6194.69531	0	5	0	4	7	Skykomish	1.71E+11	9.95305	475	475	3
1583	63.9648	1266	1168	0.04783	4.78392	3.05855	1.20386	3.542	2	119.89829	3.39552	59182.31641	1593.52693	0	0	15	7	Skykomish	1.71E+11	120.49603	157	157	1
1584	142.16423	732	729	0.00059	0.05925	25.5384	15.00093	155.80119	4	6026.25195	170.66345	52488.94531	992.07617	5	3	4	7	Skykomish	1.71E+11	72.7289	141	141	0
1585	122.84831	732	729	0.00059	0.05925	25.5384	15.00093	155.80119	4	6026.25195	170.66345	52488.94531	992.07617	5	3	3	7	Skykomish	1.71E+11	73.0556	171	171	0
1586	70.17382	3543	3064	0.22473	22.4738	2.38745	0.81841	1.0736	1	82.11127	2.32539	76796.46875	5126.7424	0	0	1	7	Skykomish	1.71E+11	319.43155	0	0	0
1587	77.30206	278	241	0.01965	1.96511	1.413	0.49312	1.1012	1	28.20395	0.79873	12186.54492	153.97844	3	0	15	7	Skykomish	1.71E+11	25.2921	68	68	3
1588	186.32227	729	729	0	0	25.55605	15.01875	156.46359	4	6032.04004	170.82738	51982.66406	0	5	3	4	7	Skykomish	1.71E+11	72.32892	154	154	0
1589	194.29469	174	151	0.01122	1.12276	1.98633	0.74856	2.2412	1	52.31459	1.48155	9590.3252	163.18152	3	0	15	7	Skykomish	1.71E+11	15.5661	223	223	3
1590	2.69965	729	729	0	0	25.55605	15.01875	156.46359	4	6032.04004	170.82738	51982.66406	0	5	3	15	7	Skykomish	1.71E+11	72.32892	109	109	0
1591	190.91728	975	729	0.12514	12.51472	2.07043	0.77072	2.0452	1	57.462	1.62732	51982.66406	1997.85558	0	0	15	7	Skykomish	1.71E+11	72.32892	108	108	1
1592	184.51581	973	971	0.00106	0.10622	3.27366	1.30842	4.0812	2	135.63301	3.84113	57784.89844	40.02613	5	0	4	7	Skykomish	1.71E+11	97.87347	727	727	3
1593	194.65621	1088	1083	0.00244	0.24407	1.51875	0.52841	1.092	1	32.68792	0.92572	49576.69141	22.1655	5	0	4	7	Skykomish	1.71E+11	109.67856	1225	1225	3
1594	48.72121	1266	1168	0.04783	4.78392	3.05855	1.20386	3.542	2	119.89829	3.39552	59182.31641	1593.52693	0	0	15	7	Skykomish	1.71E+11	118.35369	146	146	1
1595	81.16197	226	226	0	0	1.62058	0.59177	1.6496	1	35.72141	1.01163	6194.69531	0	5	0	4	7	Skykomish	1.71E+11	9.95116	421	421	3
1596	176.2242	91	84	0.00378	0.37867	4.73199	2.15208	12.8564	3	254.34865	7.20315	8979.19922	267.58617	5	0	15	7	Skykomish	1.71E+11	5.10832	66	66	3
1597	191.87229	1210	1208	0.00099	0.09929	1.23884	0.41685	0.79119	1	22.34755	0.63288	50380.39063	6.16477	5	0	4	7	Skykomish	1.71E+11	102.72839	467	467	3
1598	2.58245	3064	2859	0.10614	10.61422	2.94411	1.05718	1.6508	1	120.18133	3.40354	76583.34375	3543.94875	0	0	1	7	Skykomish	1.71E+11	291.33542	160	160	0
1599	153.21562	3064	2859	0.10614	10.61422	2.94411	1.05718	1.6508	1	120.18133	3.40354	76583.34375	3543.94875	0	0	1	7	Skykomish	1.71E+11	291.49219	121	121	0
1600	42.59908	729	726	0.0005	0.05045	25.61952	15.08263	158.84	4	6052.97705	171.4203	51786.09375	848.51197	5	3	15	7	Skykomish	1.71E+11	72.23734	168	168	0
1601	130.37701	1260	1244	0.00794	0.79435	2.74667	1.09708	3.8972	2	95.39948	2.70171	50390.10156	210.53422	5	0	4	7	Skykomish	1.71E+11	106.01981	1116	1116	3
1602	197.99179	1427	1384	0.02171	2.17183	1.07947	0.3455	0.508	1	17.69359	0.50108	53984.35938	106.75882	3	0	4	7	Skykomish	1.71E+11	119.29295	90	90	2
1603	190.3502	1269	1268	0.0005	0.05087	1.70375	0.58785	1.0472	1	41.47088	1.17446	59785.16797	5.86127	5	0	4	7	Skykomish	1.71E+11	125.15656	226	226	3
1604	35.22272	3064	2859	0.10614	10.61422	2.94411	1.05718	1.6508	1	120.18133	3.40354	76583.34375	3543.94875	0	0	1	7	Skykomish	1.71E+11	291.08661	199	199	0
1605	27.83736	2859	2856	0.00148	0.14894	3.00166	1.08402	1.738	1	124.33223	3.52109	76390.21875	51.4472	5	0	1	7	Skykomish	1.71E+11	291.08661	230	230	3
1606	37.1027	729	726	0.0005	0.05045	25.61952	15.08263	158.84	4	6052.97705	171.4203	51786.09375	848.51197	5	3	3	7	Skykomish	1.71E+11	72.3772	113	113	0
1607	105.61051	2115	2041	0.03416	3.41693	2.7893	1.01948	1.8856	2	106.19896	3.00755	67796.90625	1008.1354	3	0	3	7	Skykomish	1.71E+11	204.21843	70	70	2
1608	195.81151	226	226	0	0	3.89326	1.72268	9.8044	3	176.01166	4.98465	6394.69531	0	5	0	4	7	Skykomish	1.71E+11	4.58478	342	342	3
1609	7.69975	2115	2041	0.03416	3.41693	2.7893	1.01948	1.8856	2	106.19896	3.00755	67796.90625	1008.1354	3	0	2	7	Skykomish	1.71E+11	203.80847	32	32	2
1610	157.69308	973	973	0	0	3.26673	1.30503	4.0632	2	135.11278	3.82639	57998.03906	0	5	0	4	7	Skykomish	1.71E+11	98.037	809	809	3
1611	196.42824	2101	2100	0.00048	0.04881	4.77847	1.96046	5.5244	2	283.41797	8.0264	77191.78125	38.43684	5	0	1	7	Skykomish	1.71E+11	212.43378	328	328	3
1612	108.4735	278	241	0.01965	1.96511	1.413	0.49312	1.1012	1	28.20395	0.79873	12186.54492	153.97844	3	0	4	7	Skykomish	1.71E+11	27.42501	102	102	3
1613	66.69874	1260	1244	0.00794	0.79435	2.74667	1.09708	3.8972	2	95.39948	2.70171	50390.10156	210.53422	5	0	15	7	Skykomish	1.71E+11	105.53138	478	478	3
1614	187.10481	780	780	0	0	6.70345	3.2386	22.9084	3	485.9389	13.76179	49586.98047	0	5	1	15	7	Skykomish	1.71E+11	76.93716	783	783	3
1615	43.51661	973	973	0	0	3.26673	1.30503	4.0632	2	135.11278	3.82639	57998.03906	0	5	0	2	7	Skykomish	1.71E+11	98.037	860	860	3
1616	2.69965	2101	2100	0.00048	0.04881	4.77847	1.96046	5.5244	2	283.41797	8.0264	77191.78125	38.43684	5	0	4	7	Skykomish	1.71E+11	212.29562	215	215	3
1617	37.40827	729	726	0.0005	0.05045	25.61952	15.08263	158.84	4	6052.97705	171.4203	51786.09375	848.51197	5	3	15	7	Skykomish	1.71E+11	72.00503	64	64	0
1618	101.55428	1168	1159	0.00486	0.48687	3.0798	1.21413	3.5936	2	121.4137	3.43844	58977.46094	164.22768	5	0	15	7	Skykomish	1.71E+11	118.35369	176	176	3
1619	190.44104	182	174	0.00397	0.39717	1.96487	0.73881	2.1944	1	51.28536	1.4524	9791.74609	56.59006	5	0	15	7	Skykomish	1.71E+11	17.49279	217	217	3
1620	126.216	1083	1082	0.00054	0.05409	1.67364	0.59508	1.3352	1	38.99152	1.10424	49371.83594	5.86012	5	0	4	7	Skykomish	1.71E+11	109.67856	932	932	3
1621	52.83809	1083	1082	0.00054	0.05409	1.67364	0.59508	1.3352	1	38.99152	1.10424	49371.83594	5.86012	5	0	3	7	Skykomish	1.71E+11	109.67856	481	481	3
1622	187.10563	1197	1168	0.01501	1.50152	2.31705	0.88601	2.6184	1	70.38546	1.99332	49578.11719	293.61452	3	0	3	7	Skykomish	1.71E+11	97.88289	250	250	3
1623	2.83745	977	973	0.00195	0.19526	3.18314	1.26422	3.8492	2	128.90657	3.65063	58399.46484	69.92869	5	0	4	7	Skykomish	1.71E+11	98.53554	400	400	3
1624	103.3235	1118	977	0.07488	7.48868	3.17473	1.26012	3.828	2	128.2894	3.63316	58587.75	2669.05856	0	0	4	7	Skykomish	1.71E+11	98.08609	538	538	1
1625	191.8627	997	975	0.01092	1.09224	0.93817	0.29308	0.40279	1	13.63105	0.38603	49578.11719	41.36268	3	0	3	7	Skykomish	1.71E+11	98.59666	251	251	3
1626	268.05644	970	969	0.00035	0.03553	25.02058	14.5254	140.8096	4	5842.02539	165.44615	57869.75391	576.7248	5	3	4	7	Skykomish	1.71E+11	97.93447	840	840	0
1627	188.3119	973	973	0	0	3.24477	1.29428	4.0064	2	133.4695	3.77986	58194.60938	0	5	0	2	7	Skykomish	1.71E+11	98.44376	912	912	3
1628	187.18966	977	973	0.00195	0.19526	3.18314	1.26422	3.8492	2	128.90657	3.65063	58399.46484	69.92869	5	0	2	7	Skykomish	1.71E+11	98.08039	810	810	3
1629	83.29709	1118	977	0.07488	7.48868	3.17473	1.26012	3.828	2	128.2894	3.63316	58587.75	2669.05856	0	0	15	7	Skykomish	1.71E+11	107.89985	33	33	1
1630	18.76815	1159	1118	0.02001	2.00144	3.13122	1.23902	3.72	2	125.11536	3.54327	58792.60547	695.68848	3	0	15	7	Skykomish	1.71E+11	113.3773	70	70	2
1631	152.6674	2859	2856	0.00148	0.14894	3.00166	1.08402	1.738	1	124.33223	3.52109	76390.21875	51.4472	5	0	4	7	Skykomish	1.71E+11	290.7131	185	185	3
1632	44.93426	729	726	0.0005	0.05045	25.61952	15.08263	158.84	4	6052.97705	171.4203	51786.09375	848.51197	5	3	3	7	Skykomish	1.71E+11	71.99165	59	59	0
1633	116.13009	1270	1269	0.00049	0.04964	1.66555	0.57171	0.99839	1	39.80143	1.12718	59986.59375	5.48979	5	0	4	7	Skykomish	1.71E+11	126.87909	49	49	3
1634	5.2843	2859	2856	0.00148	0.14894	3.00166	1.08402	1.738	1	124.33223	3.52109	76390.21875	51.4472	5	0	4	7	Skykomish	1.71E+11	290.68073	63	63	3
1635	4.13629	2859	2856	0.00148	0.14894	3.00166	1.08402	1.738	1	124.33223	3.52109	76390.21875	51.4472	5	0	4	7	Skykomish	1.71E+11	290.15067	61	61	3
1636	192.60459	151	125	0.01269	1.2692	2.07765	0.79036	2.4464	1	56.79544	1.60845	9385.47266	200.26597	3	0	15	7	Skykomish	1.71E+11	12.90617	24	24	1
1637	81.34718	1168	1159	0.00486	0.48687	3.0798	1.21413	3.5936	2	121.4137	3.43844	58977.46094	164.22768	5	0	15	7	Skykomish	1.71E+11	116.68318	105	105	3
1638	10.12944	2859	2856	0.00148	0.14894	3.00166	1.08402	1.738	1	124.33223	3.52109	76390.21875	51.4472	5	0	1	7	Skykomish	1.71E+11	290.13333	56	56	3
1639	68.28377	1159	1118	0.02001	2.00144	3.13122	1.23902	3.72	2	125.11536	3.54327	58792.60547	695.68848	3	0	15	7	Skykomish	1.71E+11	115.03817	96	96	2
1640	98.64084	1082	1080	0.00097	0.09763	1.71669	0.61388	1.4076	1	40.83067	1.15632	49186.98047	11.07482	5	0	3	7	Skykomish	1.71E+11	109.67856	437	437	3
1641	366.96248	226	226	0	0	11.41506	6.31469	78.918	4	1259.5603	35.67075	6790.67383	0	5	2	15	7	Skykomish	1.71E+11	3.62926	180	180	2
1642	191.99037	84	56	0.0139	1.39012	4.76575	2.1716	13.0824	3	257.5798	7.29466	8794.34668	994.77894	3	0	15	7	Skykomish	1.71E+11	5.01672	61	61	3
1643	82.03431	1168	965	0.23923	23.92378	2.32371	0.88913	2.634	1	70.75308	2.00373	49384.97656	4702.59297	0	0	3	7	Skykomish	1.71E+11	97.55061	332	332	0
1644	75.57992	975	965	0.01306	1.30602	1.06724	0.34315	0.526	1	17.22544	0.48782	49376.69141	62.50033	3	0	3	7	Skykomish	1.71E+11	97.67409	364	364	3
1645	112.77715	1159	1118	0.02001	2.00144	3.13122	1.23902	3.72	2	125.11536	3.54327	58792.60547	695.68848	3	0	15	7	Skykomish	1.71E+11	115.93809	229	229	2
1646	24.27197	965	953	0.01144	1.14446	2.55076	0.99657	3.1948	2	83.80356	2.37332	49300.12109	266.45623	3	0	3	7	Skykomish	1.71E+11	97.22543	387	387	3
1647	200.00438	320	314	0.003	0.3	0.93238	0.30088	0.5252	1	13.09218	0.37077	5795.875	10.91178	5	0	15	7	Skykomish	1.71E+11	12.52444	818	818	3
1648	183.2355	1208	1207	0.00054	0.05409	1.39016	0.47997	1.0044	1	27.54895	0.78018	50178.96484	4.14039	5	0	4	7	Skykomish	1.71E+11	102.52837	1134	1134	3
1649	197.99179	1503	1427	0.03838	3.83858	0.97965	0.30647	0.41159	1	14.85025	0.42055	54182.35547	158.36764	3	0	4	7	Skykomish	1.71E+11	123.72823	41	41	2
1650	122.17295	973	970	0.0024	0.24028	1.26928	0.41045	0.574	1	24.27881	0.68757	57994.60938	16.20737	5	0	4	7	Skykomish	1.71E+11	98.15488	636	636	3
1651	19.99993	973	973	0	0	1.23649	0.39754	0.544	1	23.15082	0.65563	58014.60938	0	5	0	4	7	Skykomish	1.71E+11	102.34087	203	203	3
1652	146.55119	2100	2099	0.00049	0.04964	4.79402	1.96833	5.5632	2	285.08658	8.07365	76986.9375	39.32181	5	0	4	7	Skykomish	1.71E+11	212.43501	347	347	3
1653	154.1054	213	182	0.01634	1.63411	1.93848	0.72684	2.1376	1	50.03233	1.41692	9981.45117	227.14045	3	0	15	7	Skykomish	1.71E+11	19.19561	153	153	3
1654	189.1067	226	226	0	0	1.73894	0.64508	1.9088	1	40.59892	1.14976	5981.55859	0	5	0	4	7	Skykomish	1.71E+11	6.85	151	151	3
1655	28.28461	314	313	0.00353	0.35355	0.8218	0.25781	0.40439	1	10.41024	0.29481	5595.875	10.22535	5	0	15	7	Skykomish	1.71E+11	12.46854	812	812	3
1656	28.28489	314	313	0.00353	0.35355	0.9358	0.30223	0.5292	1	13.1796	0.37324	5595.875	12.94552	5	0	15	7	Skykomish	1.71E+11	12.42217	1017	1017	3
1657	79.88615	1270	1269	0.00049	0.04964	1.66555	0.57171	0.99839	1	39.80143	1.12718	59986.59375	5.48979	5	0	4	7	Skykomish	1.71E+11	127.47743	52	52	3
1658	3.82917	213	182	0.01634	1.63411	1.93848	0.72684	2.1376	1	50.03233	1.41692	9981.45117	227.14045	3	0	15	7	Skykomish	1.71E+11	21.60423	97	97	3
1659	180.79173	1244	1225	0.00959	0.95964	2.90283	1.17336	4.354	2	105.51537	2.9882	50188.67578	281.31218	5	0	15	7	Skykomish	1.71E+11	104.12428	1324	1324	3
1660	13.98402	1295	1270	0.01262	1.26269	1.42332	0.4717	0.72119	1	29.91947	0.84731	60184.58984	104.95743	3	0	4	7	Skykomish	1.71E+11	127.80047	48	48	3
1661	28.49588	213	182	0.01634	1.63411	1.93848	0.72684	2.1376	1	50.03233	1.41692	9981.45117	227.14045	3	0	15	7	Skykomish	1.71E+11	21.6353	118	118	3
1662	125.87679	1223	1221	0.0015	0.15022	0.91489	0.28767	0.42239	1	12.88822	0.36499	50329.52344	5.37881	5	0	4	7	Skykomish	1.71E+11	103.26461	469	469	3
1663	17.20065	1244	1225	0.00959	0.95964	2.90283	1.17336	4.354	2	105.51537	2.9882	50188.67578	281.31218	5	0	4	7	Skykomish	1.71E+11	104.00552	1438	1438	3
1664	108.36285	2856	2819	0.01735	1.73597	3.19476	1.17474	2.0448	1	138.74866	3.92936	76188.8125	669.16583	3	0	1	7	Skykomish	1.71E+11	287.47598	123	123	3
1665	28.28481	1295	1270	0.01262	1.26269	1.42332	0.4717	0.72119	1	29.91947	0.84731	60184.58984	104.95743	3	0	4	7	Skykomish	1.71E+11	127.85687	50	50	3
1666	19.07793	239	213	0.0129	1.29083	1.91002	0.71395	2.0768	1	48.69724	1.37911	10182.87207	174.63628	3	0	15	7	Skykomish	1.71E+11	22.04027	128	128	3
1667	188.80882	226	226	0	0	3.91893	1.73668	9.9432	3	178.11697	5.04427	6193.27441	0	5	0	4	7	Skykomish	1.71E+11	4.11262	251	251	3
1668	103.15054	1082	1080	0.00097	0.09763	1.71669	0.61388	1.4076	1	40.83067	1.15632	49186.98047	11.07482	5	0	4	7	Skykomish	1.71E+11	109.67856	370	370	3
1669	79.54474	965	953	0.01144	1.14446	2.55076	0.99657	3.1948	2	83.80356	2.37332	49300.12109	266.45623	3	0	4	7	Skykomish	1.71E+11	96.38824	360	360	3
1670	189.93824	2041	2015	0.01322	1.32269	2.94659	1.09027	2.1124	2	117.3221	3.32256	67580.34375	431.1232	3	0	2	7	Skykomish	1.71E+11	200.24304	84	84	3
1671	51.70157	2100	2099	0.00049	0.04964	4.79402	1.96833	5.5632	2	285.08658	8.07365	76986.9375	39.32181	5	0	3	7	Skykomish	1.71E+11	212.25819	269	269	3
1672	17.39555	2099	2068	0.01454	1.45446	4.87607	2.01019	5.7752	2	293.93875	8.32435	76785.53125	1187.74109	3	0	3	7	Skykomish	1.71E+11	212.12045	124	124	3
1673	199.3762	780	779	0.00048	0.04881	6.70829	3.24147	22.9432	3	486.57437	13.77979	49393.83984	65.9887	5	1	15	7	Skykomish	1.71E+11	75.98	644	644	3
1674	31.34328	322	297	0.03265	3.26505	0.84956	0.26851	0.4332	1	11.05766	0.31315	6062.97949	100.30332	3	0	3	7	Skykomish	1.71E+11	13.04618	38	38	2
1675	56.44558	1295	1270	0.01262	1.26269	1.42332	0.4717	0.72119	1	29.91947	0.84731	60184.58984	104.95743	3	0	4	7	Skykomish	1.71E+11	128.00935	57	57	3
1676	13.85999	2089	2088	0.00353	0.35355	1.39142	0.43531	0.44679	1	30.04006	0.85073	76604.125	29.50653	5	0	2	7	Skykomish	1.71E+11	207.79622	79	79	3
1677	44.7418	322	297	0.03265	3.26505	0.84956	0.26851	0.4332	1	11.05766	0.31315	6062.97949	100.30332	3	0	4	7	Skykomish	1.71E+11	10.48917	44	44	2
1678	204.19553	305	278	0.01296	1.29631	1.332	0.45916	0.98159	1	25.31792	0.717	12394.8291	91.1796	3	0	4	7	Skykomish	1.71E+11	29.28428	72	72	3
1679	292.70238	971	970	0.00032	0.03265	24.99165	14.49981	140.0724	4	5831.50488	165.14822	58176.03516	528.97183	5	2	4	7	Skykomish	1.71E+11	98.03934	856	856	0
1680	14.42455	2089	2088	0.00353	0.35355	1.39142	0.43531	0.44679	1	30.04006	0.85073	76604.125	29.50653	5	0	2	7	Skykomish	1.71E+11	207.93761	79	79	3
1681	197.89171	125	112	0.00645	0.64541	2.11427	0.80727	2.532	1	58.63734	1.66061	9180.62012	105.14155	5	0	15	7	Skykomish	1.71E+11	10.04823	23	23	2
1682	93.93523	5787	5392	0.20094	20.09477	2.08165	0.68505	0.7436	1	64.58167	1.82895	79580.21875	3605.40982	0	0	2	7	Skykomish	1.71E+11	562.21844	0	0	0
1683	39.99986	7004	6882	0.305	30.5	1.9792	0.6439	0.66879	1	58.93641	1.66908	80033.34375	4993.96766	0	0	4	7	Skykomish	1.71E+11	689.53516	0	0	0
1684	31.53783	972	971	0.00016	0.01654	24.97135	14.48196	139.5636	4	5824.10107	164.93854	58780.3125	267.77152	5	2	4	7	Skykomish	1.71E+11	98.20621	622	622	0
1685	56.69257	1295	1270	0.01262	1.26269	1.42332	0.4717	0.72119	1	29.91947	0.84731	60184.58984	104.95743	3	0	4	7	Skykomish	1.71E+11	128.27435	49	49	3
1686	47.76948	297	226	0.14704	14.70458	0.85785	0.27172	0.442	1	11.25442	0.31872	5986.41113	459.76712	0	0	4	7	Skykomish	1.71E+11	10.48917	60	60	1
1687	160.0915	226	226	0	0	1.16652	0.39708	0.85799	2	19.609	0.55532	5938.12695	0	5	0	4	7	Skykomish	1.71E+11	7.61121	47	47	3
1688	214.35782	56	49	0.00321	0.32111	4.7714	2.17487	13.1204	3	258.12262	7.31003	8592.92578	230.27669	5	0	15	7	Skykomish	1.71E+11	4.11009	99	99	3
1689	9.97501	2050	2039	0.00759	0.75939	1.31742	0.40884	0.4128	1	27.10589	0.76763	67736.90625	57.18625	5	0	4	7	Skykomish	1.71E+11	204.21042	32	32	3
1690	128.79604	2050	2039	0.00759	0.75939	1.31742	0.40884	0.4128	1	27.10589	0.76763	67736.90625	57.18625	5	0	4	7	Skykomish	1.71E+11	204.35245	44	44	3
1691	99.85573	2856	2819	0.01735	1.73597	3.19476	1.17474	2.0448	1	138.74866	3.92936	76188.8125	669.16583	3	0	2	7	Skykomish	1.71E+11	282.3847	0	0	0
1692	74.50944	6882	6239	0.32711	32.71124	1.98385	0.64575	0.67199	1	59.18829	1.67621	79993.34375	5378.91881	0	0	4	7	Skykomish	1.71E+11	662.07648	0	0	0
1693	66.11939	5787	5392	0.20094	20.09477	2.08165	0.68505	0.7436	1	64.58167	1.82895	79580.21875	3605.40982	0	0	4	7	Skykomish	1.71E+11	545.91064	0	0	0
1694	107.29622	2015	1944	0.03524	3.52495	2.99018	1.11003	2.1776	2	120.49191	3.41233	67383.78125	1179.97546	3	0	2	7	Skykomish	1.71E+11	195.19281	69	69	2
1695	37.74513	226	226	0	0	0.80413	0.25279	0.4092	1	9.94806	0.28172	5986.41113	0	5	0	4	7	Skykomish	1.71E+11	10.48917	60	60	3
1696	10.12948	226	226	0	0	0.80413	0.25279	0.4092	1	9.94806	0.28172	5986.41113	0	5	0	3	7	Skykomish	1.71E+11	10.48917	62	62	3
1697	198.56874	1207	1206	0.00047	0.04768	1.43175	0.4976	1.0676	1	29.06344	0.82307	49994.10938	3.85034	5	0	4	7	Skykomish	1.71E+11	102.43239	1448	1448	3
1698	42.58559	1295	1270	0.01262	1.26269	1.42332	0.4717	0.72119	1	29.91947	0.84731	60184.58984	104.95743	3	0	4	7	Skykomish	1.71E+11	131.24895	68	68	3
1699	181.08689	2099	2068	0.01454	1.45446	4.87607	2.01019	5.7752	2	293.93875	8.32435	76785.53125	1187.74109	3	0	4	7	Skykomish	1.71E+11	207.60422	67	67	3
1700	210.73574	6239	5787	0.2087	20.87099	2.04009	0.6684	0.71359	1	62.25607	1.76309	79796.78125	3609.83203	0	0	2	7	Skykomish	1.71E+11	581.46454	0	0	0
1701	117.57262	6882	6239	0.32711	32.71124	1.98385	0.64575	0.67199	1	59.18829	1.67621	79993.34375	5378.91881	0	0	2	7	Skykomish	1.71E+11	626.47412	0	0	0
1702	112.30288	226	226	0	0	3.9538	1.75573	10.1332	3	180.99327	5.12573	5996.70605	0	5	0	4	7	Skykomish	1.71E+11	4.02878	139	139	3
1703	66.85098	226	226	0	0	0.79565	0.24953	0.4004	1	9.75825	0.27635	6054.69531	0	5	0	3	7	Skykomish	1.71E+11	10.48917	76	76	3
1704	171.39854	313	310	0.00169	0.1699	1.2452	0.42868	0.95599	2	22.13855	0.62696	5567.59082	10.45007	5	0	15	7	Skykomish	1.71E+11	12.12479	945	945	3
1705	199.82302	1225	1208	0.0081	0.81066	2.90526	1.17457	4.362	2	105.67463	2.99271	49990.67969	237.99719	5	0	4	7	Skykomish	1.71E+11	102.88147	1374	1374	3
1706	32.70024	5787	5392	0.20094	20.09477	2.08165	0.68505	0.7436	1	64.58167	1.82895	79580.21875	3605.40982	0	0	2	7	Skykomish	1.71E+11	540.07983	0	0	0
1707	74.78752	972	971	0.00016	0.01654	24.97135	14.48196	139.5636	4	5824.10107	164.93854	58780.3125	267.77152	5	2	3	7	Skykomish	1.71E+11	98.20621	517	517	0
1708	56.60768	1320	1295	0.01241	1.24118	1.40108	0.46269	0.698	1	29.07648	0.82344	60386.01563	100.26252	3	0	4	7	Skykomish	1.71E+11	131.62711	63	63	3
1709	268.74386	729	726	0.0005	0.05045	25.61952	15.08263	158.84	4	6052.97705	171.4203	51786.09375	848.51197	5	3	4	7	Skykomish	1.71E+11	71.37334	88	88	0
1710	189.12048	226	226	0	0	1.91363	0.72524	2.3272	1	48.30596	1.36802	5784.99023	0	5	0	4	7	Skykomish	1.71E+11	6.25087	182	182	3
1711	173.34474	239	213	0.0129	1.29083	1.91002	0.71395	2.0768	1	48.69724	1.37911	10182.87207	174.63628	3	0	15	7	Skykomish	1.71E+11	22.31125	98	98	3
1712	6.63717	353	305	0.02343	2.34315	1.25985	0.42897	0.87559	1	22.88054	0.64797	12599.68164	148.94569	3	0	4	7	Skykomish	1.71E+11	37.37066	176	176	2
1713	202.34787	1221	1214	0.00333	0.3338	0.96998	0.30907	0.4776	1	14.32941	0.4058	50196.38281	13.28858	5	0	4	7	Skykomish	1.71E+11	102.42609	525	525	3
1714	183.59798	1080	1079	0.00051	0.05177	1.8722	0.68274	1.6872	1	47.78487	1.35327	48982.125	6.87364	5	0	4	7	Skykomish	1.71E+11	109.52897	408	408	3
1715	89.71303	2015	1944	0.03524	3.52495	2.99018	1.11003	2.1776	2	120.49191	3.41233	67383.78125	1179.97546	3	0	2	7	Skykomish	1.71E+11	194.92731	58	58	2
1716	160.41721	2088	2044	0.02491	2.49195	1.39982	0.43853	0.45239	1	30.37001	0.86007	76575.84375	210.25509	3	0	2	7	Skykomish	1.71E+11	205.63763	252	252	2
1717	16.84015	353	305	0.02343	2.34315	1.25985	0.42897	0.87559	1	22.88054	0.64797	12599.68164	148.94569	3	0	4	7	Skykomish	1.71E+11	37.14562	144	144	2
1718	91.11141	2819	2750	0.03732	3.7327	3.29302	1.22116	2.2076	1	146.38118	4.14551	75975.6875	1517.99562	3	0	2	7	Skykomish	1.71E+11	278.76166	67	67	2
1719	125.04432	49	46	0.00162	0.16229	4.78771	2.18431	13.2304	3	259.69177	7.35447	8374.93652	117.08888	5	0	15	7	Skykomish	1.71E+11	4.05676	149	149	3
1720	53.50116	508	353	0.08385	8.38505	1.22702	0.41544	0.83079	1	21.80453	0.6175	12784.53418	507.94259	0	0	4	7	Skykomish	1.71E+11	37.42415	107	107	1
1721	185.02124	226	226	0	0	1.35723	0.47753	1.1664	2	25.83163	0.73155	5773.27441	0	5	0	4	7	Skykomish	1.71E+11	6.62618	214	214	3
1722	175.9878	353	305	0.02343	2.34315	1.25985	0.42897	0.87559	1	22.88054	0.64797	12599.68164	148.94569	3	0	4	7	Skykomish	1.71E+11	31.70832	113	113	2
1723	90.71367	2068	2030	0.02003	2.0031	4.90539	2.02518	5.852	2	297.13031	8.41473	76572.40625	1653.53191	3	0	4	7	Skykomish	1.71E+11	205.76695	139	139	2
1724	31.53782	1944	1880	0.03177	3.17742	3.07907	1.15089	2.3196	2	127.04125	3.59781	67182.375	1121.45407	3	0	2	7	Skykomish	1.71E+11	197.35126	0	0	0
1725	15.94531	2068	2030	0.02003	2.0031	4.90539	2.02518	5.852	2	297.13031	8.41473	76572.40625	1653.53191	3	0	3	7	Skykomish	1.71E+11	205.22646	146	146	2
1726	300.23324	226	226	0	0	11.42428	6.32118	79.076	4	1261.36536	35.72187	6384.40039	0	5	2	15	7	Skykomish	1.71E+11	3.6127	122	122	2
1727	67.7011	226	226	0	0	3.9538	1.75573	10.1332	3	180.99327	5.12573	5996.70605	0	5	0	15	7	Skykomish	1.71E+11	3.27973	228	228	3
1728	209.73143	953	910	0.01941	1.942	2.69145	1.06424	3.5704	2	92.38428	2.61632	49195.26563	498.43585	3	0	4	7	Skykomish	1.71E+11	92.21408	102	102	3
1729	180.05293	2039	1999	0.02071	2.07107	1.48273	0.47233	0.526	1	33.6035	0.95165	67592.0625	193.34861	3	0	4	7	Skykomish	1.71E+11	200.66779	0	0	0
1730	34.97599	226	226	0	0	11.42428	6.32118	79.076	4	1261.36536	35.72187	6384.40039	0	5	2	4	7	Skykomish	1.71E+11	3.37373	155	155	2
1731	159.4201	226	226	0	0	11.43656	6.32989	79.2928	4	1263.76038	35.7897	5981.55859	0	5	2	15	7	Skykomish	1.71E+11	3.1105	389	389	2
1732	56.93497	226	226	0	0	11.42428	6.32118	79.076	4	1261.36536	35.72187	6384.40039	0	5	2	15	7	Skykomish	1.71E+11	3.37373	154	154	2
1733	53.82012	49	46	0.00162	0.16229	4.78771	2.18431	13.2304	3	259.69177	7.35447	8374.93652	117.08888	5	0	15	7	Skykomish	1.71E+11	4.05676	146	146	3
1734	194.35997	779	777	0.00097	0.09763	6.74549	3.26358	23.2136	3	491.47202	13.91849	49188.98438	133.30582	5	1	15	7	Skykomish	1.71E+11	75.00912	543	543	3
1735	121.81052	508	353	0.08385	8.38505	1.22702	0.41544	0.83079	1	21.80453	0.6175	12784.53418	507.94259	0	0	4	7	Skykomish	1.71E+11	41.89035	45	45	1
1736	206.10483	681	508	0.08305	8.30596	1.20192	0.40507	0.796	1	21.00144	0.59476	12992.81836	484.61958	0	0	4	7	Skykomish	1.71E+11	53.26636	0	0	0
1737	95.80965	821	681	0.07122	7.1222	1.18842	0.39951	0.77759	1	20.57509	0.58268	13189.38672	407.11589	0	0	4	7	Skykomish	1.71E+11	72.15176	0	0	0
1738	139.97114	1320	1295	0.01241	1.24118	1.40108	0.46269	0.698	1	29.07648	0.82344	60386.01563	100.26252	3	0	4	7	Skykomish	1.71E+11	132.35776	70	70	3
1739	81.60031	2068	2030	0.02003	2.0031	4.90539	2.02518	5.852	2	297.13031	8.41473	76572.40625	1653.53191	3	0	4	7	Skykomish	1.71E+11	203.92848	160	160	2
1740	83.94369	2819	2750	0.03732	3.7327	3.29302	1.22116	2.2076	1	146.38118	4.14551	75975.6875	1517.99562	3	0	1	7	Skykomish	1.71E+11	278.76166	84	84	2
1741	26.96979	1946	1882	0.03313	3.31371	2.43588	0.8734	1.5608	2	82.24857	2.32928	67177.53125	757.19013	3	0	4	7	Skykomish	1.71E+11	189.87675	0	0	0
1742	157.48389	2044	2030	0.00724	0.72487	1.42827	0.4495	0.472	1	31.49776	0.89201	76399.28125	63.4314	5	0	2	7	Skykomish	1.71E+11	204.4762	239	239	3
1743	182.08631	310	307	0.00152	0.15261	1.47584	0.52782	1.3604	2	30.13782	0.8535	5391.02246	12.77854	5	0	15	7	Skykomish	1.71E+11	11.82072	1094	1094	3
1744	190.60691	112	109	0.00152	0.15261	2.1462	0.82234	2.6152	1	60.24674	1.70619	8979.19922	25.54483	5	0	15	7	Skykomish	1.71E+11	9.67209	67	67	3
1745	97.21795	821	681	0.07122	7.1222	1.18842	0.39951	0.77759	1	20.57509	0.58268	13189.38672	407.11589	0	0	4	7	Skykomish	1.71E+11	80.925	60	60	1
1746	47.60532	1946	1882	0.03313	3.31371	2.43588	0.8734	1.5608	2	82.24857	2.32928	67177.53125	757.19013	3	0	4	7	Skykomish	1.71E+11	190.03775	170	170	2
1747	80.23564	1946	1882	0.03313	3.31371	2.43588	0.8734	1.5608	2	82.24857	2.32928	67177.53125	757.19013	3	0	4	7	Skykomish	1.71E+11	191.20615	121	121	2
1748	202.4934	1999	1946	0.02393	2.39363	2.39264	0.85441	1.5032	2	79.62125	2.25487	67398.9375	529.47767	3	0	4	7	Skykomish	1.71E+11	193.82153	31	31	2
1749	179.45898	2226	1999	0.1228	12.28004	1.82451	0.61626	0.89319	1	48.46315	1.37248	67583.78125	1653.38375	0	0	4	7	Skykomish	1.71E+11	200.64061	0	0	0
1750	177.40443	1206	1201	0.0027	0.27048	1.52027	0.5355	1.2088	1	32.4084	0.9178	49784.39844	24.35363	5	0	4	7	Skykomish	1.71E+11	102.2137	1512	1512	3
1751	139.69749	729	726	0.0005	0.05045	25.61952	15.08263	158.84	4	6052.97705	171.4203	51786.09375	848.51197	5	3	4	7	Skykomish	1.71E+11	71.66831	222	222	0
1752	33.8999	1946	1882	0.03313	3.31371	2.43588	0.8734	1.5608	2	82.24857	2.32928	67177.53125	757.19013	3	0	4	7	Skykomish	1.71E+11	189.22748	160	160	2
1753	30.25372	2044	2030	0.00724	0.72487	1.42827	0.4495	0.472	1	31.49776	0.89201	76399.28125	63.4314	5	0	4	7	Skykomish	1.71E+11	203.8315	436	436	3
1754	168.8952	2030	2030	0	0	4.92619	2.03603	5.9116	2	299.3793	8.47842	76382.71875	0	5	0	4	7	Skykomish	1.71E+11	203.6581	206	206	3
1755	166.14761	1214	1011	0.1051	10.51067	1.0466	0.33933	0.5608	1	16.44486	0.46571	49986.67188	480.20061	0	0	4	7	Skykomish	1.71E+11	101.76489	1195	1195	1
1756	143.82128	1944	1880	0.03177	3.17742	3.07907	1.15089	2.3196	2	127.04125	3.59781	67182.375	1121.45407	3	0	4	7	Skykomish	1.71E+11	188.65482	46	46	2
1757	14.01883	726	722	0.0005	0.05003	25.62772	15.0908	159.1416	4	6055.71387	171.49782	51191.52734	841.81632	5	3	4	7	Skykomish	1.71E+11	70.97051	198	198	0
1758	17.69997	1214	1011	0.1051	10.51067	1.0466	0.33933	0.5608	1	16.44486	0.46571	49986.67188	480.20061	0	0	2	7	Skykomish	1.71E+11	101.73643	1175	1175	1
1759	186.84608	1208	1200	0.00414	0.41421	2.9133	1.1786	4.3884	2	106.20274	3.00766	49780.96875	122.21437	5	0	4	7	Skykomish	1.71E+11	102.21142	1710	1710	3
1760	14.42455	1944	1880	0.03177	3.17742	3.07907	1.15089	2.3196	2	127.04125	3.59781	67182.375	1121.45407	3	0	4	7	Skykomish	1.71E+11	188.62585	43	43	2
1761	28.28453	2030	2030	0	0	5.1584	2.15534	6.5344	2	325.33093	9.21337	76206.15625	0	5	1	4	7	Skykomish	1.71E+11	203.6581	126	126	3
1762	17.20076	768	728	0.02554	2.55479	0.94791	0.29688	0.4124	1	13.88593	0.39324	48782.70313	98.55821	3	0	4	7	Skykomish	1.71E+11	77.57542	71	71	2
1763	179.65789	226	226	0	0	1.39836	0.49537	1.2424	2	27.26681	0.77219	5580.1377	0	5	0	4	7	Skykomish	1.71E+11	5.30852	272	272	3
1764	195.48671	1079	1054	0.0122	1.22039	1.90379	0.69693	1.748	1	49.2554	1.39491	48788.98438	166.99912	3	0	4	7	Skykomish	1.71E+11	107.35214	163	163	3
1765	163.34944	1370	1337	0.01906	1.906	1.08467	0.33823	0.4104	1	18.27049	0.51742	60760.58203	96.74675	3	0	4	7	Skykomish	1.71E+11	134.37004	120	120	3
1766	192.54877	5392	5078	0.15974	15.97407	2.11388	0.698	0.76719	1	66.41264	1.88081	79383.65625	2947.32929	0	0	2	7	Skykomish	1.71E+11	507.66098	16	16	0
1767	4.0128	5078	4966	0.14627	14.62742	2.18531	0.72801	0.8316	1	70.45679	1.99534	79187.09375	2863.20686	0	0	2	7	Skykomish	1.71E+11	509.12534	16	16	0
1768	203.26479	226	226	0	0	1.96613	0.74969	2.462	1	50.73795	1.4369	5588.42188	0	5	0	4	7	Skykomish	1.71E+11	5.45276	241	241	3
1769	20.00045	226	226	0	0	1.41447	0.50249	1.2748	2	27.83383	0.78825	5395.28516	0	5	0	4	7	Skykomish	1.71E+11	5.21974	145	145	3
1770	201.38565	298	239	0.02768	2.76817	1.89288	0.70612	2.0384	1	47.90666	1.35672	10396.00879	368.42671	3	0	15	7	Skykomish	1.71E+11	25.23794	36	36	2
1771	56.56925	1200	1198	0.00353	0.35355	2.93594	1.18999	4.4648	2	107.69245	3.04985	49587.82813	105.77975	5	0	4	7	Skykomish	1.71E+11	101.80546	1334	1334	3
1772	67.55588	1201	1198	0.00439	0.43933	1.53166	0.54044	1.228	1	32.84953	0.93029	49599.54297	40.09517	5	0	4	7	Skykomish	1.71E+11	101.83086	1616	1616	3
1773	187.28459	1337	1320	0.00844	0.844	1.2447	0.40039	0.5472	1	23.45007	0.6641	60587.44141	54.98569	5	0	4	7	Skykomish	1.71E+11	132.96231	203	203	3
1774	48.73831	5078	4966	0.14627	14.62742	2.18531	0.72801	0.8316	1	70.45679	1.99534	79187.09375	2863.20686	0	0	4	7	Skykomish	1.71E+11	500.0813	25	25	0
1775	195.83405	910	889	0.01042	1.04259	2.82217	1.1279	3.9408	2	100.68726	2.85146	48973.83984	291.64232	3	0	4	7	Skykomish	1.71E+11	89.84945	107	107	3
1776	171.84229	777	730	0.02542	2.54256	6.75003	3.26627	23.246	3	492.07236	13.93549	48984.12891	3475.86582	3	1	15	7	Skykomish	1.71E+11	74.23202	713	713	0
1777	199.99929	4855	4637	0.109	10.9	3.04303	1.10077	1.7672	2	127.61715	3.61412	78993.96875	3864.53983	0	0	2	7	Skykomish	1.71E+11	465.56955	0	0	0
1778	23.58289	5078	4966	0.14627	14.62742	2.18531	0.72801	0.8316	1	70.45679	1.99534	79187.09375	2863.20686	0	0	2	7	Skykomish	1.71E+11	497.51828	0	0	0
1779	125.00145	726	722	0.0005	0.05003	25.62772	15.0908	159.1416	4	6055.71387	171.49782	51191.52734	841.81632	5	3	15	7	Skykomish	1.71E+11	70.0021	268	268	0
1780	352.82111	726	722	0.0005	0.05003	25.62772	15.0908	159.1416	4	6055.71387	171.49782	51191.52734	841.81632	5	3	4	7	Skykomish	1.71E+11	70.41731	294	294	0
1781	109.50846	4966	4855	0.09522	9.52229	3.01506	1.08815	1.7304	2	125.52087	3.55475	79110.53125	3320.62471	0	0	2	7	Skykomish	1.71E+11	486.23477	0	0	0
1782	117.16213	5922	5434	0.244	24.4	1.89608	0.62105	0.69999	1	53.75806	1.52243	79591.9375	3644.1455	0	0	1	7	Skykomish	1.71E+11	542.67786	0	0	0
1783	82.83716	5922	5434	0.244	24.4	1.89608	0.62105	0.69999	1	53.75806	1.52243	79591.9375	3644.1455	0	0	4	7	Skykomish	1.71E+11	572.20129	0	0	0
1784	154.11337	2750	2669	0.0412	4.1207	3.38998	1.26817	2.3884	1	154.00012	4.36128	75790.84375	1763.0081	0	0	1	7	Skykomish	1.71E+11	273.80478	0	0	0
1785	112.32825	726	722	0.0005	0.05003	25.62772	15.0908	159.1416	4	6055.71387	171.49782	51191.52734	841.81632	5	3	4	7	Skykomish	1.71E+11	69.71695	347	347	0
1786	117.51122	1882	1865	0.00919	0.91965	2.47612	0.89099	1.6132	2	84.74035	2.39985	66984.40625	216.50871	5	0	4	7	Skykomish	1.71E+11	188.46794	224	224	3
1787	16.49015	1882	1865	0.00919	0.91965	2.47612	0.89099	1.6132	2	84.74035	2.39985	66984.40625	216.50871	5	0	4	7	Skykomish	1.71E+11	188.46794	194	194	3
1788	201.63327	2549	2226	0.15402	15.40254	1.77729	0.5968	0.846	1	46.20974	1.30866	67793.46875	1977.3712	0	0	4	7	Skykomish	1.71E+11	224.75638	4	4	0
1789	191.95124	2030	2030	0	0	5.15904	2.15568	6.5364	2	325.40326	9.21542	76177.875	0	5	1	4	7	Skykomish	1.71E+11	203.6581	233	233	3
1790	190.91439	4637	4497	0.07122	7.1222	3.13167	1.14059	1.8816	2	134.40106	3.80624	78793.96875	2659.37135	0	0	2	7	Skykomish	1.71E+11	450.55142	16	16	0
1791	65.41394	5434	5086	0.17703	17.70375	1.98769	0.65827	0.7748	1	58.54362	1.65796	79391.9375	2879.43347	0	0	1	7	Skykomish	1.71E+11	531.46167	0	0	0
1792	149.97682	6342	5922	0.26825	26.82531	1.81323	0.58772	0.63559	1	49.58996	1.40439	79748.5	3695.73458	0	0	4	7	Skykomish	1.71E+11	593.68707	0	0	0
1793	13.85999	2693	2549	0.0759	7.59071	1.69488	0.56312	0.76679	1	42.39317	1.20057	67983.15625	894.00594	0	0	4	7	Skykomish	1.71E+11	254.76404	16	16	0
1794	191.95723	46	41	0.0024	0.24005	4.81548	2.20049	13.4232	3	262.36511	7.43018	8190.08398	174.97737	5	0	15	7	Skykomish	1.71E+11	4.05676	172	172	3
1795	227.67936	226	226	0	0	12.03658	6.75142	89.5356	4	1384.45374	39.20773	5816.70605	0	5	2	15	7	Skykomish	1.71E+11	2.93577	195	195	2
1796	14.2658	46	41	0.0024	0.24005	4.81548	2.20049	13.4232	3	262.36511	7.43018	8190.08398	174.97737	5	0	15	7	Skykomish	1.71E+11	4.05676	41	41	3
1797	195.70144	109	106	0.00148	0.14894	2.20937	0.85201	2.776	1	63.50767	1.79854	8782.63086	26.27872	5	0	15	7	Skykomish	1.71E+11	9.01563	130	130	3
1798	190.53241	880	821	0.02929	2.92918	1.13735	0.3786	0.70999	1	18.99775	0.53801	13390.80762	154.6005	3	0	4	7	Skykomish	1.71E+11	82.94558	58	58	2
1799	205.183	1011	999	0.00572	0.57223	1.05748	0.3437	0.57359	1	16.7545	0.47448	49793.53125	26.63575	5	0	2	7	Skykomish	1.71E+11	101.12936	1362	1362	3
1800	37.70035	2750	2669	0.0412	4.1207	3.38998	1.26817	2.3884	1	154.00012	4.36128	75790.84375	1763.0081	0	0	2	7	Skykomish	1.71E+11	268.78616	45	45	1
1801	84.85359	5086	4966	0.14142	14.14214	2.11431	0.71032	0.8844	1	65.45953	1.85381	79195.375	2571.87649	0	0	2	7	Skykomish	1.71E+11	496.7547	0	0	0
1802	127.52709	5434	5086	0.17703	17.70375	1.98769	0.65827	0.7748	1	58.54362	1.65796	79391.9375	2879.43347	0	0	2	7	Skykomish	1.71E+11	510.2897	24	24	0
1803	10.07201	2669	2669	0	0	3.41644	1.28121	2.4416	1	156.09256	4.42054	75594.28125	0	5	0	2	7	Skykomish	1.71E+11	268.396	53	53	3
1804	3.94674	2669	2669	0	0	3.41644	1.28121	2.4416	1	156.09256	4.42054	75594.28125	0	5	0	2	7	Skykomish	1.71E+11	268.53464	65	65	3
1805	11.20741	2669	2669	0	0	3.41644	1.28121	2.4416	1	156.09256	4.42054	75594.28125	0	5	0	2	7	Skykomish	1.71E+11	268.396	77	77	3
1806	190.70292	307	300	0.00328	0.32842	1.54792	0.56004	1.5128	2	32.83752	0.92995	5194.4541	29.96206	5	0	15	7	Skykomish	1.71E+11	11.13272	1016	1016	3
1807	193.47518	1054	1036	0.00915	0.91571	1.94187	0.71437	1.8284	1	51.03765	1.44539	48584.12891	129.84088	5	0	4	7	Skykomish	1.71E+11	104.7935	172	172	3
1808	134.71402	768	728	0.02554	2.55479	0.94791	0.29688	0.4124	1	13.88593	0.39324	48782.70313	98.55821	3	0	15	7	Skykomish	1.71E+11	73.79742	557	557	2
1809	166.0445	730	728	0.00115	0.11551	6.7558	3.26966	23.2856	3	492.84024	13.95724	48799.27344	158.16424	5	1	15	7	Skykomish	1.71E+11	73.7962	755	755	3
1810	48.69531	1882	1865	0.00919	0.91965	2.47612	0.89099	1.6132	2	84.74035	2.39985	66984.40625	216.50871	5	0	4	7	Skykomish	1.71E+11	188.46794	218	218	3
1811	176.0614	1880	1865	0.00826	0.8268	3.10989	1.16532	2.3732	2	129.32954	3.66261	66980.96875	297.07277	5	0	4	7	Skykomish	1.71E+11	188.46794	206	206	3
1812	67.71275	1036	1029	0.00347	0.34753	1.99599	0.73931	1.9464	1	53.61777	1.51846	48387.55859	51.76826	5	0	4	7	Skykomish	1.71E+11	103.75982	204	204	3
1813	130.54784	1198	1194	0.00292	0.29289	3.2962	1.37315	5.746	2	132.70284	3.75814	49531.25781	107.9821	5	0	4	7	Skykomish	1.71E+11	101.23075	1412	1412	3
1814	28.28464	728	728	0	0	6.81992	3.30785	23.756	3	501.34338	14.19804	48626.13281	0	5	1	15	7	Skykomish	1.71E+11	73.72743	654	654	3
1815	27.29545	1865	1846	0.00927	0.92749	3.97309	1.57957	4.0868	3	201.00674	5.69251	66799.5625	517.94609	5	0	4	7	Skykomish	1.71E+11	188.46794	224	224	3
1816	107.51341	726	722	0.0005	0.05003	25.62772	15.0908	159.1416	4	6055.71387	171.49782	51191.52734	841.81632	5	3	15	7	Skykomish	1.71E+11	69.83694	252	252	0
1817	87.91291	999	991	0.00404	0.40406	1.10291	0.36209	0.62919	1	18.07401	0.51185	49583.82031	20.28914	5	0	2	7	Skykomish	1.71E+11	100.92657	1359	1359	3
1818	170.80587	226	226	0	0	2.43847	0.97677	3.8812	2	74.93501	2.12216	5375.28516	0	5	0	4	7	Skykomish	1.71E+11	4.64986	124	124	3
1819	195.81291	309	298	0.00546	0.54611	1.83784	0.68108	1.9176	1	45.40754	1.28594	10597.42969	68.89336	5	0	15	7	Skykomish	1.71E+11	28.81369	34	34	3
1820	176.00755	889	844	0.0248	2.48041	2.85055	1.14202	4.03	2	102.51509	2.90323	48772.41406	706.43817	3	0	4	7	Skykomish	1.71E+11	85.47957	119	119	2
1821	35.55102	999	991	0.00404	0.40406	1.10291	0.36209	0.62919	1	18.07401	0.51185	49583.82031	20.28914	5	0	4	7	Skykomish	1.71E+11	100.92691	1303	1303	3
1822	130.27613	2693	2549	0.0759	7.59071	1.69488	0.56312	0.76679	1	42.39317	1.20057	67983.15625	894.00594	0	0	4	7	Skykomish	1.71E+11	255.86955	26	26	0
1823	107.33006	106	104	0.00184	0.18469	2.24221	0.86771	2.8668	1	65.22107	1.84706	8581.20996	33.46685	5	0	15	7	Skykomish	1.71E+11	8.76711	74	74	3
1824	67.65364	726	722	0.0005	0.05003	25.62772	15.0908	159.1416	4	6055.71387	171.49782	51191.52734	841.81632	5	3	4	7	Skykomish	1.71E+11	69.59922	246	246	0
1825	468.99321	972	971	0.00016	0.01654	24.97135	14.48196	139.5636	4	5824.10107	164.93854	58780.3125	267.77152	5	2	4	7	Skykomish	1.71E+11	98.20621	278	278	0
1826	174.45467	2030	2029	0.00055	0.05512	5.22735	2.19154	6.7392	2	333.15231	9.43487	75976.46875	51.01721	5	1	4	7	Skykomish	1.71E+11	203.77881	244	244	3
1827	75.06624	104	103	0.0013	0.1306	2.46065	0.9725	3.4828	2	77.19644	2.1862	8472.92578	28.00975	5	0	15	7	Skykomish	1.71E+11	8.48761	64	64	3
1828	20.00042	1197	1196	0.005	0.5	0.99328	0.31698	0.4864	1	15.00867	0.42504	49409.25391	20.84848	5	0	3	7	Skykomish	1.71E+11	101.32915	1333	1333	3
1829	42.58559	2693	2549	0.0759	7.59071	1.69488	0.56312	0.76679	1	42.39317	1.20057	67983.15625	894.00594	0	0	4	7	Skykomish	1.71E+11	267.45728	80	80	1
1830	52.75122	2029	2028	0.00047	0.04768	5.30719	2.23403	6.9916	2	342.25583	9.69269	75795.0625	45.34225	5	1	4	7	Skykomish	1.71E+11	203.6581	110	110	3
1831	94.53486	314	104	0.21746	21.74621	1.02218	0.33224	0.56919	1	15.65008	0.44321	8569.49414	945.50205	0	0	15	7	Skykomish	1.71E+11	8.70991	92	92	1
1832	74.53001	999	991	0.00404	0.40406	1.10291	0.36209	0.62919	1	18.07401	0.51185	49583.82031	20.28914	5	0	2	7	Skykomish	1.71E+11	100.93655	1556	1556	3
1833	125.69321	1036	1029	0.00347	0.34753	1.99599	0.73931	1.9464	1	53.61777	1.51846	48387.55859	51.76826	5	0	3	7	Skykomish	1.71E+11	102.36295	104	104	3
1834	56.56908	973	972	0.00176	0.17677	24.95633	14.46875	139.1884	4	5818.61865	164.78328	58836.88281	2857.63765	5	2	4	7	Skykomish	1.71E+11	98.32545	148	148	0
1835	2.16253	1145	973	0.12594	12.59441	1.23143	0.39482	0.53119	1	23.01618	0.65181	58973.45313	805.32888	0	0	4	7	Skykomish	1.71E+11	98.82068	94	94	1
1836	112.96758	1865	1846	0.00927	0.92749	3.97309	1.57957	4.0868	3	201.00674	5.69251	66799.5625	517.94609	5	0	4	7	Skykomish	1.71E+11	188.46794	182	182	3
1837	4.10194	1865	1846	0.00927	0.92749	3.97309	1.57957	4.0868	3	201.00674	5.69251	66799.5625	517.94609	5	0	4	7	Skykomish	1.71E+11	188.46794	85	85	3
1838	142.41054	103	99	0.00187	0.18767	2.5241	1.00349	3.6776	2	80.83433	2.28923	8396.35742	42.14626	5	0	15	7	Skykomish	1.71E+11	8.01608	41	41	3
1839	6.75777	1865	1846	0.00927	0.92749	3.97309	1.57957	4.0868	3	201.00674	5.69251	66799.5625	517.94609	5	0	4	7	Skykomish	1.71E+11	188.46794	98	98	3
1840	181.48795	963	880	0.04297	4.29747	1.08304	0.3566	0.6416	1	17.38279	0.49228	13583.94434	207.53636	0	0	4	7	Skykomish	1.71E+11	88.7008	25	25	0
1841	208.61209	2915	2693	0.1025	10.2508	1.63659	0.53951	0.71319	1	39.78289	1.12665	68199.71875	1132.96404	0	0	4	7	Skykomish	1.71E+11	271.87936	68	68	1
1842	208.08657	4497	4342	0.06893	6.8934	3.18303	1.16374	1.9492	2	138.40619	3.91966	78597.40625	2650.64233	0	0	2	7	Skykomish	1.71E+11	439.48953	229	229	1
1843	22.8151	974	973	0.00022	0.0224	24.92776	14.44363	138.4752	4	5808.2124	164.48857	59283.16406	361.57882	5	2	4	7	Skykomish	1.71E+11	98.32545	76	76	0
1844	50.63395	1196	1186	0.00496	0.49647	0.99435	0.31741	0.48759	1	15.03769	0.42586	49389.25391	20.74139	5	0	3	7	Skykomish	1.71E+11	100.93666	1103	1103	3
1845	9.80059	4342	4341	0.00056	0.05663	3.27106	1.20353	2.0664	2	145.40591	4.1179	78372.5625	22.87868	5	0	2	7	Skykomish	1.71E+11	439.2804	130	130	3
1846	13.98348	3023	2915	0.05454	5.45482	1.47711	0.4759	0.57679	1	33.02548	0.93528	68397.6875	500.4862	0	0	4	7	Skykomish	1.71E+11	293.27655	47	47	1
1847	179.52487	300	293	0.00378	0.37867	1.61409	0.58955	1.6516	2	35.42673	1.00329	4981.31738	37.27051	5	0	15	7	Skykomish	1.71E+11	10.31954	1136	1136	3
1848	184.40327	41	37	0.00212	0.21244	4.83025	2.20927	13.5352	3	263.77332	7.47006	7981.7998	155.68224	5	0	15	7	Skykomish	1.71E+11	4.05676	88	88	3
1849	28.28482	1111	1106	0.01767	1.76777	0.93561	0.29427	0.42559	1	13.47789	0.38169	48819.27344	66.19254	3	0	4	7	Skykomish	1.71E+11	91.72169	94	94	3
1850	132.96876	1145	973	0.12594	12.59441	1.23143	0.39482	0.53119	1	23.01618	0.65181	58973.45313	805.32888	0	0	15	7	Skykomish	1.71E+11	98.34359	89	89	1
1851	178.485	2669	2669	0	0	3.41644	1.28121	2.4416	1	156.09256	4.42054	75594.28125	0	5	0	4	7	Skykomish	1.71E+11	268.396	173	173	3
1852	17.50035	4342	4341	0.00056	0.05663	3.27106	1.20353	2.0664	2	145.40591	4.1179	78372.5625	22.87868	5	0	2	7	Skykomish	1.71E+11	438.97617	129	129	3
1853	61.84523	103	99	0.00187	0.18767	2.5241	1.00349	3.6776	2	80.83433	2.28923	8396.35742	42.14626	5	0	15	7	Skykomish	1.71E+11	7.63773	27	27	2
1854	204.20844	1106	1057	0.02352	2.35255	0.93968	0.29585	0.4296	1	13.58382	0.38469	48790.98828	88.78177	3	0	4	7	Skykomish	1.71E+11	86.84827	56	56	2
1855	186.91333	844	797	0.02433	2.4335	2.88013	1.15686	4.1264	2	104.43005	2.95746	48590.98828	706.02474	3	0	4	7	Skykomish	1.71E+11	81.30922	352	352	2
1856	105.8163	1568	1568	0	0	1.19988	0.37375	0.41639	1	22.39682	0.63427	66503	0	5	0	5	7	Skykomish	1.71E+11	158.63695	247	247	3
1857	50.32047	1865	1846	0.00927	0.92749	3.97309	1.57957	4.0868	3	201.00674	5.69251	66799.5625	517.94609	5	0	4	7	Skykomish	1.71E+11	188.46794	94	94	3
1858	118.14094	1091	1050	0.02899	2.89914	1.00301	0.31506	0.428	1	15.51524	0.43939	52528.36719	124.96538	3	0	4	7	Skykomish	1.71E+11	107.40807	101	101	2
1859	137.68187	226	226	0	0	2.47461	0.99486	4.0128	2	76.9406	2.17896	5198.7168	0	5	0	4	7	Skykomish	1.71E+11	4.04783	119	119	3
1860	230.76791	226	226	0	0	12.0453	6.75773	89.7064	4	1386.21619	39.25764	5580.1377	0	5	2	15	7	Skykomish	1.71E+11	2.73885	332	332	2
1861	205.02499	728	718	0.00469	0.46918	6.82109	3.30854	23.764	3	501.49948	14.20247	48597.84766	653.69282	5	1	15	7	Skykomish	1.71E+11	72.90179	549	549	3
1862	23.2814	1091	1050	0.02899	2.89914	1.00301	0.31506	0.428	1	15.51524	0.43939	52528.36719	124.96538	3	0	4	7	Skykomish	1.71E+11	107.74868	155	155	2
1863	41.6548	2669	2667	0.00108	0.10819	3.71883	1.42572	2.9852	1	181.59628	5.14281	75381.15625	54.58498	5	0	4	7	Skykomish	1.71E+11	268.396	166	166	3
1864	15.18824	2669	2667	0.00108	0.10819	3.71883	1.42572	2.9852	1	181.59628	5.14281	75381.15625	54.58498	5	0	4	7	Skykomish	1.71E+11	268.396	167	167	3
1865	21.21824	718	718	0	0	6.83468	3.3166	23.862	3	503.31561	14.2539	48384.70703	0	5	1	15	7	Skykomish	1.71E+11	72.76722	526	526	3
1866	37.30114	1568	1568	0	0	1.26331	0.39764	0.45919	1	24.6153	0.6971	66394.71875	0	5	0	5	7	Skykomish	1.71E+11	158.63695	295	295	3
1867	177.37554	356	309	0.02542	2.54256	1.75997	0.64594	1.7532	1	41.97486	1.18873	10782.28223	296.49906	3	0	15	7	Skykomish	1.71E+11	32.08096	62	62	2
1868	204.15865	1194	1185	0.00432	0.4321	3.29926	1.37475	5.7584	2	132.92357	3.7644	49394.6875	159.56965	5	0	4	7	Skykomish	1.71E+11	100.02024	1735	1735	3
1869	38.55037	226	226	0	0	2.47461	0.99486	4.0128	2	76.9406	2.17896	5198.7168	0	5	0	15	7	Skykomish	1.71E+11	3.98822	63	63	3
1870	39.12964	1050	1023	0.01423	1.42326	1.06736	0.33997	0.48679	1	17.36956	0.4919	52386.94141	68.68069	3	0	4	7	Skykomish	1.71E+11	105.78709	137	137	3
1871	139.76166	2029	2028	0.00047	0.04768	5.30719	2.23403	6.9916	2	342.25583	9.69269	75795.0625	45.34225	5	1	2	7	Skykomish	1.71E+11	203.6581	109	109	3
1872	125.96654	1029	1008	0.01025	1.02513	2.123	0.79794	2.2268	1	59.93031	1.69723	48186.13281	170.68139	3	0	3	7	Skykomish	1.71E+11	101.10338	93	93	3
1873	25.22654	226	226	0	0	2.47461	0.99486	4.0128	2	76.9406	2.17896	5198.7168	0	5	0	4	7	Skykomish	1.71E+11	3.89811	63	63	3
1874	42.83796	226	226	0	0	12.05312	6.76345	89.8644	4	1387.79004	39.30222	5190.43262	0	5	2	4	7	Skykomish	1.71E+11	2.76082	250	250	2
1875	141.17983	226	226	0	0	12.0453	6.75773	89.7064	4	1386.21619	39.25764	5580.1377	0	5	2	4	7	Skykomish	1.71E+11	2.73885	406	406	2
1876	113.13844	37	33	0.00353	0.35355	4.83598	2.21269	13.5788	3	264.32135	7.48558	7793.51563	259.62679	5	0	15	7	Skykomish	1.71E+11	3.88879	126	126	3
1877	182.39247	99	46	0.02631	2.6313	2.5432	1.01326	3.75	2	81.91463	2.31982	8183.2207	598.81701	3	0	15	7	Skykomish	1.71E+11	4.35657	30	30	1
1878	34.138	1207	1194	0.00673	0.67309	0.99401	0.32107	0.53719	1	14.87573	0.42128	49782.39453	27.81751	5	0	5	7	Skykomish	1.71E+11	100.47788	1138	1138	3
1879	176.82709	1057	993	0.03462	3.46221	0.96486	0.30566	0.4548	1	14.2486	0.40352	48582.70313	137.05295	3	0	4	7	Skykomish	1.71E+11	80.27202	389	389	2
1880	60.00123	797	787	0.01666	1.66667	2.90298	1.16834	4.2016	2	105.92061	2.99967	48397.84766	490.44632	3	0	4	7	Skykomish	1.71E+11	79.84833	175	175	3
1881	60.00069	993	787	0.34333	34.33333	0.99738	0.31841	0.4884	1	15.12834	0.42843	48397.84766	1443.01041	0	0	4	7	Skykomish	1.71E+11	79.71933	360	360	1
1882	60.00119	1846	1838	0.01333	1.33333	4.01076	1.59827	4.1752	3	204.44066	5.78976	66594.71875	757.30056	3	0	4	7	Skykomish	1.71E+11	188.46794	63	63	3
1883	59.99979	1954	1838	0.19333	19.33333	1.58059	0.51701	0.6636	1	37.34579	1.05763	66594.71875	2005.90638	0	0	4	7	Skykomish	1.71E+11	188.46794	0	0	0
1884	14.30159	2029	2028	0.00047	0.04768	5.30719	2.23403	6.9916	2	342.25583	9.69269	75795.0625	45.34225	5	1	2	7	Skykomish	1.71E+11	203.6581	71	71	3
1885	3.25333	226	226	0	0	2.61228	1.06428	4.5332	2	84.80115	2.40157	4993.86426	0	5	0	4	7	Skykomish	1.71E+11	4.46424	64	64	3
1886	3.63304	1838	1812	0.01794	1.79493	4.28596	1.73601	4.848	3	230.33174	6.52299	66534.71875	1148.58321	3	0	4	7	Skykomish	1.71E+11	188.46794	0	0	0
1887	6.87626	226	226	0	0	2.61228	1.06428	4.5332	2	84.80115	2.40157	4993.86426	0	5	0	15	7	Skykomish	1.71E+11	3.8657	64	64	3
1888	43.79725	388	356	0.01501	1.50138	1.58528	0.56838	1.412	1	34.71795	0.98321	10995.41895	144.8129	3	0	15	7	Skykomish	1.71E+11	35.21027	59	59	3
1889	33.93482	31	26	0.00258	0.25888	5.4468	2.5632	17.5872	3	327.6149	9.27805	7592.09473	235.62982	5	1	15	7	Skykomish	1.71E+11	3.85192	159	159	3
1890	86.39004	33	31	0.00226	0.22654	5.44462	2.56187	17.5684	3	327.38522	9.27155	7680.37891	206.0478	5	1	15	7	Skykomish	1.71E+11	3.85192	53	53	3
1891	186.00168	991	984	0.00368	0.36899	1.3121	0.44801	0.90439	1	24.76628	0.70138	49385.82422	25.38872	5	0	2	7	Skykomish	1.71E+11	100.27883	1877	1877	3
1892	147.36999	1196	1186	0.00496	0.49647	0.99435	0.31741	0.48759	1	15.03769	0.42586	49389.25391	20.74139	5	0	4	7	Skykomish	1.71E+11	99.81761	1594	1594	3
1893	125.57886	1207	1194	0.00673	0.67309	0.99401	0.32107	0.53719	1	14.87573	0.42128	49782.39453	27.81751	5	0	5	7	Skykomish	1.71E+11	100.47788	871	871	3
1894	172.06516	1194	1194	0	0	1.1088	0.36701	0.6736	1	18.14085	0.51374	49589.25391	0	5	0	5	7	Skykomish	1.71E+11	100.47788	1627	1627	3
1895	2.07201	1194	1194	0	0	1.1088	0.36701	0.6736	1	18.14085	0.51374	49589.25391	0	5	0	5	7	Skykomish	1.71E+11	100.47788	2284	2284	3
1896	57.10468	2028	2028	0	0	5.35463	2.25934	7.1436	2	347.71942	9.84741	75585.375	0	5	1	2	7	Skykomish	1.71E+11	203.6581	77	77	3
1897	2.88177	1194	1194	0	0	1.1088	0.36701	0.6736	1	18.14085	0.51374	49589.25391	0	5	0	5	7	Skykomish	1.71E+11	100.52003	2284	2284	3
1898	63.55321	2669	2667	0.00108	0.10819	3.71883	1.42572	2.9852	1	181.59628	5.14281	75381.15625	54.58498	5	0	2	7	Skykomish	1.71E+11	268.396	100	100	3
1899	24.2718	1207	1194	0.00673	0.67309	0.99401	0.32107	0.53719	1	14.87573	0.42128	49782.39453	27.81751	5	0	4	7	Skykomish	1.71E+11	101.70236	626	626	3
1900	17.96031	1194	1194	0	0	1.1088	0.36701	0.6736	1	18.14085	0.51374	49589.25391	0	5	0	2	7	Skykomish	1.71E+11	100.51472	1561	1561	3
1901	190.6632	2222	1954	0.13633	13.63392	1.53478	0.49873	0.6244	1	35.40387	1.00264	66791.28125	1341.01545	0	0	4	7	Skykomish	1.71E+11	195.49844	0	0	0
1902	199.9993	2445	2222	0.1115	11.15	1.43491	0.45932	0.5432	1	31.33211	0.88732	66991.28125	970.56984	0	0	4	7	Skykomish	1.71E+11	222.5018	1	1	0
1903	184.00825	3023	2915	0.05454	5.45482	1.47711	0.4759	0.57679	1	33.02548	0.93528	68397.6875	500.4862	0	0	4	7	Skykomish	1.71E+11	294.23184	41	41	1
1904	125.20453	4342	4341	0.00056	0.05663	3.27106	1.20353	2.0664	2	145.40591	4.1179	78372.5625	22.87868	5	0	5	7	Skykomish	1.71E+11	437.29666	261	261	3
1905	91.36231	1568	1568	0	0	1.26331	0.39764	0.45919	1	24.6153	0.6971	66394.71875	0	5	0	4	7	Skykomish	1.71E+11	158.63695	179	179	3
1906	85.26603	1050	1023	0.01423	1.42326	1.06736	0.33997	0.48679	1	17.36956	0.4919	52386.94141	68.68069	3	0	4	7	Skykomish	1.71E+11	103.69337	125	125	3
1907	49.88178	226	226	0	0	2.61228	1.06428	4.5332	2	84.80115	2.40157	4993.86426	0	5	0	4	7	Skykomish	1.71E+11	3.83313	65	65	3
1908	12.96987	1050	1023	0.01423	1.42326	1.06736	0.33997	0.48679	1	17.36956	0.4919	52386.94141	68.68069	3	0	4	7	Skykomish	1.71E+11	103.02988	142	142	3
1909	61.08546	2028	2028	0	0	5.35463	2.25934	7.1436	2	347.71942	9.84741	75585.375	0	5	1	4	7	Skykomish	1.71E+11	204.01749	73	73	3
1910	197.11172	46	35	0.00536	0.53697	2.58023	1.03202	3.8848	2	84.04589	2.38018	7981.7998	125.38036	5	0	15	7	Skykomish	1.71E+11	3.88879	49	49	3
1911	93.63276	35	33	0.00207	0.2071	2.59941	1.04188	3.9592	2	85.15134	2.41149	7776.94727	48.99458	5	0	15	7	Skykomish	1.71E+11	3.88879	51	51	3
1912	180.59447	1014	963	0.0264	2.64061	1.04176	0.34004	0.592	1	16.19851	0.45874	13777.08105	118.83431	3	0	4	7	Skykomish	1.71E+11	97.75143	82	82	2
1913	183.23164	1213	1207	0.0031	0.31066	0.87934	0.27635	0.41679	1	11.90764	0.33722	49975.53516	10.27717	5	0	4	7	Skykomish	1.71E+11	102.00558	1271	1271	3
1914	73.93889	1029	1008	0.01025	1.02513	2.123	0.79794	2.2268	1	59.93031	1.69723	48186.13281	170.68139	3	0	4	7	Skykomish	1.71E+11	99.88821	98	98	3
1915	197.99176	1202	1145	0.02878	2.87893	1.10692	0.34654	0.42599	1	18.96593	0.53711	59171.44922	151.69396	3	0	15	7	Skykomish	1.71E+11	117.04096	184	184	2
1916	138.35364	1838	1812	0.01794	1.79493	4.28596	1.73601	4.848	3	230.33174	6.52299	66534.71875	1148.58321	3	0	3	7	Skykomish	1.71E+11	180.15799	0	0	0
1917	13.83106	2028	2028	0	0	5.35463	2.25934	7.1436	2	347.71942	9.84741	75585.375	0	5	1	2	7	Skykomish	1.71E+11	205.44995	64	64	3
1918	19.99993	2028	2028	0	0	5.35463	2.25934	7.1436	2	347.71942	9.84741	75585.375	0	5	1	2	7	Skykomish	1.71E+11	203.6581	67	67	3
1919	61.87957	2669	2667	0.00108	0.10819	3.71883	1.42572	2.9852	1	181.59628	5.14281	75381.15625	54.58498	5	0	2	7	Skykomish	1.71E+11	268.396	60	60	3
1920	18.61365	4342	4341	0.00056	0.05663	3.27106	1.20353	2.0664	2	145.40591	4.1179	78372.5625	22.87868	5	0	5	7	Skykomish	1.71E+11	437.08499	319	319	3
1921	23.75175	2028	2028	0	0	5.35463	2.25934	7.1436	2	347.71942	9.84741	75585.375	0	5	1	2	7	Skykomish	1.71E+11	203.6581	56	56	3
1922	24.62023	226	226	0	0	2.61228	1.06428	4.5332	2	84.80115	2.40157	4993.86426	0	5	0	15	7	Skykomish	1.71E+11	3.81629	65	65	3
1923	190.14428	1194	1184	0.00508	0.50872	1.17804	0.39524	0.76359	1	20.24987	0.57347	49392.68359	28.62006	5	0	2	7	Skykomish	1.71E+11	99.88013	1619	1619	3
1924	191.87123	835	784	0.02532	2.53201	2.71965	1.06776	3.3756	2	94.91735	2.68806	50592.10547	667.68638	3	0	4	7	Skykomish	1.71E+11	81.35851	129	129	2
1925	14.30105	2028	2028	0	0	5.35463	2.25934	7.1436	2	347.71942	9.84741	75585.375	0	5	1	2	7	Skykomish	1.71E+11	203.6581	51	51	3
1926	138.76355	4341	4341	0	0	1.42469	0.4399	0.4032	1	31.8584	0.90222	78332.5625	0	5	0	5	7	Skykomish	1.71E+11	437.08499	303	303	3
1927	146.28236	31	26	0.00258	0.25888	5.4468	2.5632	17.5872	3	327.6149	9.27805	7592.09473	235.62982	5	1	15	7	Skykomish	1.71E+11	3.82307	185	185	3
1928	51.74509	1050	1023	0.01423	1.42326	1.06736	0.33997	0.48679	1	17.36956	0.4919	52386.94141	68.68069	3	0	4	7	Skykomish	1.71E+11	102.17885	424	424	3
1929	80.27381	1568	1568	0	0	1.26331	0.39764	0.45919	1	24.6153	0.6971	66394.71875	0	5	0	4	7	Skykomish	1.71E+11	158.63571	105	105	3
1930	177.51415	784	730	0.02636	2.63604	2.77294	1.09342	3.514	2	98.32181	2.78447	50390.67969	720.05214	3	0	4	7	Skykomish	1.71E+11	75.88947	57	57	2
1931	179.55099	226	226	0	0	12.05312	6.76345	89.8644	4	1387.79004	39.30222	5190.43262	0	5	2	15	7	Skykomish	1.71E+11	2.62787	301	301	2
1932	214.66016	293	286	0.00323	0.32322	1.61719	0.59097	1.6588	2	35.54879	1.00674	4796.46484	31.92197	5	0	15	7	Skykomish	1.71E+11	9.72422	1221	1221	3
1933	141.42311	1186	1179	0.00494	0.49497	1.06335	0.34497	0.56559	1	16.96892	0.48055	49187.82813	23.33455	5	0	4	7	Skykomish	1.71E+11	98.96342	1109	1109	3
1934	140.00295	1185	1179	0.00428	0.42857	3.30123	1.37578	5.7664	2	133.0659	3.76843	49186.40234	158.43541	5	0	4	7	Skykomish	1.71E+11	99.0324	928	928	3
1935	166.43779	718	718	0	0	6.83468	3.3166	23.862	3	503.31561	14.2539	48384.70703	0	5	1	15	7	Skykomish	1.71E+11	72.76057	468	468	3
1936	17.69996	784	730	0.02636	2.63604	2.77294	1.09342	3.514	2	98.32181	2.78447	50390.67969	720.05214	3	0	3	7	Skykomish	1.71E+11	74.3896	91	91	2
1937	175.6794	3106	3023	0.0449	4.49006	1.39974	0.44558	0.51599	1	29.95186	0.84823	68582.53125	373.62685	0	0	4	7	Skykomish	1.71E+11	304.34717	55	55	1
1938	74.8401	4341	4341	0	0	3.3545	1.2419	2.1872	2	152.13655	4.30851	78196	0	5	0	5	7	Skykomish	1.71E+11	437.08499	284	284	3
1939	66.92069	4341	4341	0	0	1.49584	0.46692	0.446	1	34.8056	0.98569	78187.71875	0	5	0	5	7	Skykomish	1.71E+11	437.08499	311	311	3
1940	70.71226	226	226	0	0	2.61228	1.06428	4.5332	2	84.80115	2.40157	4993.86426	0	5	0	4	7	Skykomish	1.71E+11	3.71861	71	71	3
1941	190.55899	1812	1610	0.09477	9.47747	4.30221	1.7442	4.8892	3	231.90395	6.56752	66389.875	6106.08347	0	0	3	7	Skykomish	1.71E+11	162.15816	26	26	0
1942	158.07455	984	977	0.00433	0.43364	1.37669	0.47536	1.0028	1	27.01339	0.76501	49196.11328	32.54456	5	0	2	7	Skykomish	1.71E+11	98.88956	1328	1328	3
1943	191.35325	1008	971	0.01915	1.91574	2.20022	0.83421	2.4124	1	63.90584	1.80981	47981.27734	340.12526	3	0	4	7	Skykomish	1.71E+11	98.25695	152	152	3
1944	153.08718	787	777	0.00638	0.63869	3.07507	1.25477	4.7688	2	117.5056	3.32776	48337.84766	208.50492	5	0	4	7	Skykomish	1.71E+11	78.82066	318	318	3
1945	14.26573	1812	1610	0.09477	9.47747	4.30221	1.7442	4.8892	3	231.90395	6.56752	66389.875	6106.08347	0	0	3	7	Skykomish	1.71E+11	160.63368	29	29	0
1946	191.10663	2679	2445	0.11422	11.42284	1.24965	0.38784	0.40799	1	24.37693	0.69035	67196.125	773.59766	0	0	4	7	Skykomish	1.71E+11	247.86737	21	21	0
1947	64.26245	1568	1568	0	0	1.36467	0.43631	0.53159	1	28.35802	0.80309	66185.03125	0	5	0	4	7	Skykomish	1.71E+11	158.62576	128	128	3
1948	118.2528	1056	1014	0.0197	1.97056	0.98971	0.31937	0.5324	1	14.75911	0.41797	13990.21777	80.80022	3	0	4	7	Skykomish	1.71E+11	101.78361	55	55	3
1949	53.51144	226	226	0	0	2.61228	1.06428	4.5332	2	84.80115	2.40157	4993.86426	0	5	0	15	7	Skykomish	1.71E+11	3.61728	95	95	3
1950	158.12147	388	356	0.01501	1.50138	1.58528	0.56838	1.412	1	34.71795	0.98321	10995.41895	144.8129	3	0	4	7	Skykomish	1.71E+11	35.66848	98	98	3
1951	154.17589	1184	977	0.12823	12.82358	1.18517	0.39817	0.77319	1	20.47297	0.57979	49196.11328	729.37753	0	0	2	7	Skykomish	1.71E+11	98.84631	1325	1325	1
1952	390.60178	722	704	0.00446	0.44682	25.65593	15.11855	160.1496	4	6065.2583	171.76811	50392.10547	7529.19497	5	3	4	7	Skykomish	1.71E+11	68.73444	311	311	0
1953	127.164	730	704	0.01322	1.32269	2.78025	1.09695	3.5332	2	98.79276	2.79781	50185.82422	363.03351	3	0	4	7	Skykomish	1.71E+11	69.56683	265	265	3
1954	68.53963	730	704	0.01322	1.32269	2.78025	1.09695	3.5332	2	98.79276	2.79781	50185.82422	363.03351	3	0	3	7	Skykomish	1.71E+11	72.50173	109	109	3
1955	10.88898	1568	1568	0	0	1.36467	0.43631	0.53159	1	28.35802	0.80309	66185.03125	0	5	0	3	7	Skykomish	1.71E+11	158.62802	363	363	3
1956	67.55473	1610	1568	0.0615	6.15076	4.31603	1.75117	4.9244	3	233.24593	6.60552	66176.75	3985.70296	0	0	3	7	Skykomish	1.71E+11	158.6734	395	395	0
1957	148.15517	9762	9395	0.23965	23.96546	1.71761	0.52773	0.40439	1	46.57109	1.31889	103136.3672	3100.73293	0	0	4	7	Skykomish	1.71E+11	937.38239	0	0	0
1958	38.41441	977	975	0.00353	0.35355	1.87801	0.69714	1.954	2	47.35431	1.34107	49034.6875	46.51326	5	0	2	7	Skykomish	1.71E+11	98.69843	917	917	3
1959	51.1323	4341	4341	0	0	3.66	1.38406	2.6572	2	177.95917	5.0398	78119.4375	0	5	0	5	7	Skykomish	1.71E+11	437.08499	389	389	3
1960	21.11453	1056	1014	0.0197	1.97056	0.98971	0.31937	0.5324	1	14.75911	0.41797	13990.21777	80.80022	3	0	15	7	Skykomish	1.71E+11	104.77654	68	68	3
1961	17.30075	704	676	0.00689	0.68918	25.76957	15.22721	163.9684	4	6104.91602	172.89122	49989.25391	11689.09171	5	3	4	7	Skykomish	1.71E+11	69.23643	189	189	0
1962	111.45083	2028	2028	0	0	5.39408	2.28041	7.2712	2	352.29187	9.97691	75392.25	0	5	1	2	7	Skykomish	1.71E+11	203.6581	69	69	3
1963	67.55588	1179	975	0.29875	29.87511	3.47938	1.46777	6.4512	2	146.33774	4.14428	49046.40234	12145.85469	0	0	4	7	Skykomish	1.71E+11	98.69843	1055	1055	0
1964	18.15527	977	975	0.00353	0.35355	1.87801	0.69714	1.954	2	47.35431	1.34107	49034.6875	46.51326	5	0	4	7	Skykomish	1.71E+11	98.69843	947	947	3
1965	75.57903	2742	2679	0.08227	8.22792	1.24014	0.38423	0.4016	1	24.04126	0.68084	67272.6875	549.55303	0	0	4	7	Skykomish	1.71E+11	268.94687	0	0	0
1966	188.04566	862	835	0.0134	1.34047	2.64219	1.03067	3.1796	2	90.06635	2.55068	50793.53125	335.41548	3	0	4	7	Skykomish	1.71E+11	84.19025	51	51	3
1967	33.30657	2028	2028	0	0	5.39408	2.28041	7.2712	2	352.29187	9.97691	75392.25	0	5	1	4	7	Skykomish	1.71E+11	203.79205	75	75	3
1968	172.04585	226	226	0	0	12.05312	6.76345	89.8644	4	1387.79004	39.30222	5190.43262	0	5	2	4	7	Skykomish	1.71E+11	2.62787	247	247	2
1969	397.63425	974	973	0.00022	0.0224	24.92776	14.44363	138.4752	4	5808.2124	164.48857	59283.16406	361.57882	5	2	15	7	Skykomish	1.71E+11	98.32545	195	195	0
1970	194.7643	3164	3106	0.02879	2.87954	1.34405	0.42399	0.4744	1	27.82333	0.78795	68783.9375	222.58398	3	0	4	7	Skykomish	1.71E+11	312.82831	54	54	2
1971	19.99993	3172	3164	0.04	4	1.33802	0.42166	0.46999	1	27.59689	0.78154	68803.9375	306.67781	3	0	4	7	Skykomish	1.71E+11	317.91382	62	62	1
1972	213.31369	2667	2657	0.00451	0.45162	3.74344	1.43804	3.0396	1	183.69952	5.20237	75196.3125	230.48931	5	0	2	7	Skykomish	1.71E+11	265.9679	37	37	3
1973	70.54532	4341	4341	0	0	3.66	1.38406	2.6572	2	177.95917	5.0398	78119.4375	0	5	0	5	7	Skykomish	1.71E+11	436.83939	352	352	3
1974	75.94555	9395	8866	0.26263	26.26335	1.83487	0.57214	0.4636	1	52.50496	1.48694	102983.2422	3831.00501	0	0	4	7	Skykomish	1.71E+11	914.27362	0	0	0
1975	70.17681	1056	1014	0.0197	1.97056	0.98971	0.31937	0.5324	1	14.75911	0.41797	13990.21777	80.80022	3	0	4	7	Skykomish	1.71E+11	105.15514	292	292	3
1976	109.32442	1568	1568	0	0	4.51265	1.85264	5.4816	3	252.50085	7.15082	66108.46875	0	5	0	3	7	Skykomish	1.71E+11	157.5663	397	397	3
1977	53.51074	2028	2028	0	0	5.39408	2.28041	7.2712	2	352.29187	9.97691	75392.25	0	5	1	2	7	Skykomish	1.71E+11	203.40173	88	88	3
1978	17.96011	4341	4341	0	0	3.66	1.38406	2.6572	2	177.95917	5.0398	78119.4375	0	5	0	3	7	Skykomish	1.71E+11	436.60361	123	123	3
1979	113.13789	9128	8618	0.45078	45.07806	1.81823	0.55735	0.402	1	52.31629	1.4816	78289.125	6551.85651	0	0	1	7	Skykomish	1.71E+11	861.69391	0	0	0
1980	138.15166	971	948	0.01141	1.14188	2.28292	0.87331	2.618	1	68.29563	1.93413	47788.13672	216.65939	3	0	4	7	Skykomish	1.71E+11	97.15424	196	196	3
1981	12.30064	2028	1971	0.02718	2.7181	5.43847	2.30417	7.416	2	357.47183	10.1236	75190.84375	2699.40991	3	1	2	7	Skykomish	1.71E+11	203.25258	85	85	2
1982	180.59292	1023	1023	0	0	1.2429	0.40959	0.6672	1	22.90103	0.64855	52197.23047	0	5	0	4	7	Skykomish	1.71E+11	100.23795	175	175	3
1983	105.43713	975	971	0.0022	0.22048	3.937	1.71144	8.4976	3	182.7684	5.176	48978.11719	111.9528	5	0	4	7	Skykomish	1.71E+11	98.69843	866	866	3
1984	24.61999	2028	1971	0.02718	2.7181	5.43847	2.30417	7.416	2	357.47183	10.1236	75190.84375	2699.40991	3	1	4	7	Skykomish	1.71E+11	203.74179	70	70	2
1985	7.2661	2028	1971	0.02718	2.7181	5.43847	2.30417	7.416	2	357.47183	10.1236	75190.84375	2699.40991	3	1	2	7	Skykomish	1.71E+11	204.05673	59	59	2
1986	176.0387	286	283	0.00162	0.16229	1.7576	0.65555	2.0008	2	41.28563	1.16921	4579.89648	18.61471	5	0	15	7	Skykomish	1.71E+11	9.42177	908	908	3
1987	200.24373	26	25	0.00046	0.04691	5.45213	2.56645	17.6332	3	328.17691	9.29397	7398.95801	42.77709	5	1	15	7	Skykomish	1.71E+11	3.42462	132	132	3
1988	187.57521	777	767	0.00527	0.52713	3.08881	1.26177	4.8172	2	118.45006	3.35451	48181.27734	173.46718	5	0	4	7	Skykomish	1.71E+11	78.01375	392	392	3
1989	28.28447	1023	1023	0	0	1.63884	0.57452	1.1828	2	37.8378	1.07157	52004.08984	0	5	0	4	7	Skykomish	1.71E+11	100.31123	259	259	3
1990	171.07577	1274	1023	0.14215	14.21544	1.02494	0.32351	0.4476	1	16.13664	0.45698	52180.66016	637.28819	0	0	4	7	Skykomish	1.71E+11	100.24402	224	224	1
1991	17.80175	2028	1971	0.02718	2.7181	5.43847	2.30417	7.416	2	357.47183	10.1236	75190.84375	2699.40991	3	1	4	7	Skykomish	1.71E+11	203.68318	52	52	2
1992	202.37888	226	226	0	0	2.65502	1.08598	4.7008	2	87.3122	2.47268	4784.15918	0	5	0	15	7	Skykomish	1.71E+11	3.19699	200	200	3
1993	60.6525	971	948	0.01141	1.14188	2.28292	0.87331	2.618	1	68.29563	1.93413	47788.13672	216.65939	3	0	4	7	Skykomish	1.71E+11	96.95871	230	230	3
1994	190.35027	718	718	0	0	6.84695	3.32394	23.9536	3	504.9509	14.30021	48191.56641	0	5	1	15	7	Skykomish	1.71E+11	72.76057	465	465	3
1995	103.54197	1059	974	0.08106	8.1066	3.60423	1.47559	5.0852	2	161.16927	4.56431	59388.01953	3629.80506	0	0	15	7	Skykomish	1.71E+11	100.28532	150	150	0
1996	103.54218	1023	974	0.04673	4.67322	24.73143	14.26706	133.3192	4	5738.35059	162.51009	59388.01953	74501.55173	0	2	15	7	Skykomish	1.71E+11	98.44919	229	229	0
1997	54.20167	975	971	0.0022	0.22048	3.937	1.71144	8.4976	3	182.7684	5.176	48978.11719	111.9528	5	0	5	7	Skykomish	1.71E+11	98.69843	719	719	3
1998	18.07172	975	971	0.0022	0.22048	3.937	1.71144	8.4976	3	182.7684	5.176	48978.11719	111.9528	5	0	5	7	Skykomish	1.71E+11	98.69843	746	746	3
1999	121.60342	9395	8866	0.26263	26.26335	1.83487	0.57214	0.4636	1	52.50496	1.48694	102983.2422	3831.00501	0	0	2	7	Skykomish	1.71E+11	889.01361	0	0	0
[truncated: 46,398 more rows]
